# Supplementary material for: Relationship between the rumen microbiome and liver transcriptome in beef cattle divergent for feed efficiency
Source: Anim Microbiome. 2024 Sep 20;6:52. doi: 10.1186/s42523-024-00337-0 (PMC11414306; doi:10.1186/s42523-024-00337-0)
Supplement: Supplementary file 1 — Additional Table 1: Microbial taxa identified within the rumen fluid and included within the co-expression network analysis. Additional Table 2: Top 5% differentially expressed genes for each RFI, breed and diet contrasts in liver tissue. Additional Table 3: First neighbours for each of the three phenotypes examined (DMI, RFI and ADG). Additional Table 4: First neighbours for microbial taxa directly connected to each of the three phenotypes examined (DMI, RFI and ADG) [file 42523_2024_337_MOESM1_ESM.xlsx]

## Sheet: S. Table 1
Additional Table 1. Microbial taxa identified within the rumen fluid and included within the co-expression network analysis.
Clade	Taxa
Kingdom	Archaea
Kingdom	Bacteria
Phylum	Actinomycetota
Phylum	Armatimonadota
Phylum	Bacteroidota
Phylum	Chlorobiota
Phylum	Chloroflexota
Phylum	Cyanobacteriota
Phylum	Elusimicrobiota
Phylum	Euryarchaeota
Phylum	Fibrobacterota
Phylum	Bacillota
Phylum	Fusobacteriota
Phylum	Gracilibacteria
Phylum	LD1
Phylum	Lentisphaerota
Phylum	Planctomyceota
Phylum	Pseudomonadota
Phylum	Spirochaetota
Phylum	SR1
Phylum	Synergistetes
Phylum	Mycoplasmatota
Phylum	Saccharibacteria
Phylum	Verrucomicrobiota
Phylum	Eremiobacterota
Class	Lentisphaeria
Class	Leptospiria
Class	Leotiomycetes
Class	4C0d-2
Class	Actinobacteria
Class	Alphaproteobacteria
Class	Anaerolineae
Class	Bacilli
Class	Bacteroidia
Class	BD1-5
Class	Betaproteobacteria
Class	Chloroplast
Class	Clostridia
Class	Coriobacteriia
Class	Myxococcota
Class	Endomicrobia
Class	Epsilonproteobacteria
Class	Erysipelotrichia
Class	Fibrobacteria
Class	Flavobacteriia
Class	Fusobacteriia
Class	Gammaproteobacteria
Class	Methanobacteria
Class	Methanomicrobia
Class	Mollicutes
Class	MVP-15
Class	OPB56
Class	Opitutae
Class	Planctomycetia
Class	RF3
Class	SJA-176
Class	Sphingobacteriia
Class	Spirochaetes
Class	Synergistia
Class	TA18
Class	Thermoplasmata
Class	Saccharibacteria
Class	vadinHA49
Class	Verruco-5
Order	Cerasicoccales
Order	Leptospirales
Order	Pedosphaerales
Order	Acholeplasmatales
Order	Actinomycetales
Order	Aeromonadales
Order	Anaerolineales
Order	Anaeroplasmatales
Order	Bacillales
Order	Bacteroidales
Order	Bdellovibrionales
Order	Bifidobacteriales
Order	Burkholderiales
Order	Campylobacterales
Order	Cardiobacteriales
Order	Caulobacterales
Order	Clostridiales
Order	Coriobacteriales
Order	CW040
Order	Desulfobacterales
Order	Desulfovibrionales
Order	Desulfuromonadales
Order	E2
Order	Elusimicrobiales
Order	Enterobacteriales
Order	Erysipelotrichales
Order	EW055
Order	Fibrobacterales
Order	Flavobacteriales
Order	Fusobacteriales
Order	GMD14H09
Order	HA64
Order	I025
Order	Lactobacillales
Order	LD1-PB3
Order	Legionellales
Order	M2PT2-76
Order	Methanobacteriales
Order	Methanomicrobiales
Order	Methanosarcinales
Order	ML615J-28
Order	Mycoplasmatales
Order	Myxococcales
Order	Neisseriales
Order	Pasteurellales
Order	PB19
Order	PeHg47
Order	PHOS-HD29
Order	Pirellulales
Order	PL-11B10
Order	Pseudomonadales
Order	RB046
Order	RF32
Order	RF39
Order	Rhizobiales
Order	Rhodobacterales
Order	Rhodocyclales
Order	Rhodospirillales
Order	Rickettsiales
Order	Sphaerochaetales
Order	Sphingobacteriales
Order	Sphingomonadales
Order	Spirobacillales
Order	Spirochaetales
Order	Streptophyta
Order	Synergistales
Order	Turicibacterales
Order	Victivallales
Order	WCHB1-41
Order	Xanthomonadales
Order	YS2
Order	Z20
Genus	Clostridium
Genus	Eubacterium
Genus	Ruminococcus
Genus	02d06
Genus	5-7N15
Genus	Acetobacter
Genus	Acholeplasma
Genus	Acidaminococcus
Genus	Acinetobacter
Genus	Adlercreutzia
Genus	Advenella
Genus	Aerococcus
Genus	Aggregatibacter
Genus	Agrobacterium
Genus	Alcaligenes
Genus	Alysiella
Genus	Anaerofustis
Genus	Anaeroplasma
Genus	Anaerorhabdus
Genus	Anaerostipes
Genus	Anaerovibrio
Genus	Anaerovorax
Genus	Arcanobacterium
Genus	Arthrobacter
Genus	Asteroleplasma
Genus	Atopobium
Genus	Bacillus
Genus	Bacteroides
Genus	Microvirga
Genus	Bdellovibrio
Genus	BF311
Genus	Bibersteinia
Genus	Bifidobacterium
Genus	Bilophila
Genus	Blautia
Genus	Brachybacterium
Genus	Brachymonas
Genus	Brevibacterium
Genus	Brevundimonas
Genus	Bulleidia
Genus	Butyrivibrio
Genus	Campylobacter
Genus	Carnobacterium
Genus	CF231
Genus	Chryseobacterium
Genus	Clavibacter
Genus	Comamonas
Genus	Coprococcus
Genus	Corynebacterium
Genus	Curtobacterium
Genus	Defluviitalea
Genus	Dehalobacterium
Genus	Desulfobulbus
Genus	Desulfovibrio
Genus	Devosia
Genus	Dialister
Genus	Dietzia
Genus	Dorea
Genus	Elusimicrobium
Genus	Enhydrobacter
Genus	Epulopiscium
Genus	Facklamia
Genus	Fibrobacter
Genus	Flavobacterium
Genus	Fusobacterium
Genus	gut
Genus	GW-34
Genus	Helcococcus
Genus	Janthinobacterium
Genus	Jeotgalicoccus
Genus	Kocuria
Genus	L7A_E11
Genus	Lachnobacterium
Genus	Lachnospira
Genus	Lactobacillus
Genus	Leucobacter
Genus	Leuconostoc
Genus	Listeria
Genus	Megasphaera
Genus	Methanimicrococcus
Genus	Methanobrevibacter
Genus	Methanoplanus
Genus	Methanosphaera
Genus	Methylobacterium
Genus	Microbacterium
Genus	Microlunatus
Genus	Mitsuokella
Genus	Mogibacterium
Genus	Moraxella
Genus	Moryella
Genus	Mycobacterium
Genus	Neisseria
Genus	Ochrobactrum
Genus	Olsenella
Genus	Oribacterium
Genus	Oscillospira
Genus	p-75-a5
Genus	Paenibacillus
Genus	Paludibacter
Genus	Paracoccus
Genus	Pasteurella
Genus	Pediococcus
Genus	Pedobacter
Genus	Peptococcus
Genus	Planomicrobium
Genus	Prevotella
Genus	Proteiniclasticum
Genus	Proteus
Genus	Pseudobutyrivibrio
Genus	Pseudoclavibacter
Genus	Pseudomonas
Genus	Pseudoramibacter
Genus	Psychrobacter
Genus	Pyramidobacter
Genus	RFN20
Genus	Rhodococcus
Genus	Roseburia
Genus	Ruminobacter
Genus	Rummeliibacillus
Genus	Schwartzia
Genus	Selenomonas
Genus	Sharpea
Genus	SHD-231
Genus	Shuttleworthia
Genus	SJA-88
Genus	Slackia
Genus	Solibacillus
Genus	Sphaerochaeta
Genus	Sphingobacterium
Genus	Sphingomonas
Genus	Staphylococcus
Genus	Stenotrophomonas
Genus	Streptococcus
Genus	Subdoligranulum
Genus	Succiniclasticum
Genus	Succinimonas
Genus	Succinivibrio
Genus	Sutterella
Genus	Suttonella
Genus	Syntrophococcus
Genus	Syntrophomonas
Genus	TG5
Genus	Thermomonas
Genus	Treponema
Genus	Trichococcus
Genus	Turicibacter
Genus	vadinCA11
Genus	Variovorax
Genus	Victivallis
Genus	Virgibacillus
Genus	Wautersiella
Genus	Weissella
Genus	Wohlfahrtiimonas
Genus	Xanthomonas
Genus	YRC22
Species	L.acidipiscis sp.
Species	M.adhaesivum sp.
Species	B.adolescentis sp.
Species	R.albus sp.
Species	C.aminophilum sp.
Species	S.amylolytica sp.
Species	P.amylolyticus sp.
Species	A.anaerobium sp.
Species	M.arboriphilus sp.
Species	M.aurum sp.
Species	S.azabuensis sp.
Species	N.bacilliformis sp.
Species	B.bacteriovorus sp.
Species	S.bovis sp.
Species	L.brevis sp.
Species	R.bromii sp.
Species	C.butyricum sp.
Species	R.callidus sp.
Species	X.campestris sp.
Species	E.casseliflavus sp.
Species	C.celatum sp.
Species	C.colicanis sp.
Species	S.copri sp.
Species	E.cylindroides sp.
Species	D.D168 sp.
Species	L.delbrueckii sp.
Species	B.denitrificans sp.
Species	S.equorum sp.
Species	P.ethanolidurans sp.
Species	C.eutactus sp.
Species	A.faecalis sp.
Species	A.faeciporci sp.
Species	R.faecis sp.
Species	R.fascians sp.
Species	R.flavefaciens sp.
Species	P.fragi sp.
Species	A.furcosa sp.
Species	F.gelidilacus sp.
Species	C.gnavus sp.
Species	O.grignonense sp.
Species	O.guilliermondii sp.
Species	B.halodurans sp.
Species	C.kluyveri sp.
Species	C.lavalense sp.
Species	S.luteciae sp.
Species	A. iwoffii sp.
Species	S.maltophilia sp.
Species	P. proteolyticus sp.
Species	M.maritypicum sp.
Species	L.mesenteroides sp.
Species	C.methylpentosum sp.
Species	C.michiganensis sp.
Species	S.minor sp.
Species	L.mucosae sp.
Species	S.multivorum sp.
Species	B.p-1630-c5 sp.
Species	S.p-3329-23G2 sp.
Species	O.profusa sp.
Species	B.pseudolongum sp.
Species	J.psychrophilus sp.
Species	P.pulmonis sp.
Species	S.ruminantium sp.
Species	P.ruminicola sp.
Species	L.ruminis sp.
Species	D.saccharophila sp.
Species	L.salivarius sp.
Species	Firmicutes sp.
Species	P.soli sp.
Species	C.sordellii sp.
Species	C.stationis sp.
Species	C.sticklandii sp.
Species	P.stutzeri sp.
Species	F.succinicans sp.
Species	F.succinogenes sp.
Species	S.succinus sp.
Species	S.sucromutans sp.
Species	C.thermosuccinogenes sp.
Species	B.trehalosi sp.
Species	C.tyrobutyricum sp.
Species	O.uli sp.
Species	O.umbonata sp.
Species	B.uniformis sp.
Species	V.vadensis sp.
Species	C.viridans sp.
Species	P.viridiflava sp.
Species	L.zeae sp.

## Sheet: S. Table 2
Additional Table 2: Top 5% differentially expressed genes for each RFI, breed and diet contrasts in liver tissue.
Gene ID	Gene name	contrast
ENSBTAG00000000095	CD274	Liver-Breed
ENSBTAG00000000133	CD68	Liver-Breed
ENSBTAG00000000149	USP40	Liver-Breed
ENSBTAG00000000286	PFKM	Liver-Breed
ENSBTAG00000000291	DHTKD1	Liver-Breed
ENSBTAG00000000432	ENSBTAG00000000432	Liver-Breed
ENSBTAG00000000434	CRYAB	Liver-Breed
ENSBTAG00000000473	ATP10D	Liver-Breed
ENSBTAG00000000490	RTKN	Liver-Breed
ENSBTAG00000000507	NR4A1	Liver-Breed
ENSBTAG00000000517	ANKRD29	Liver-Breed
ENSBTAG00000000581	DOCK10	Liver-Breed
ENSBTAG00000000641	SKAP1	Liver-Breed
ENSBTAG00000000672	OTULINL	Liver-Breed
ENSBTAG00000000704	GUSB	Liver-Breed
ENSBTAG00000000712	FBXW2	Liver-Breed
ENSBTAG00000000799	ICA1	Liver-Breed
ENSBTAG00000000813	HOMER3	Liver-Breed
ENSBTAG00000000941	PLEKHB2	Liver-Breed
ENSBTAG00000000942	SIPA1L2	Liver-Breed
ENSBTAG00000000964	FCRL5	Liver-Breed
ENSBTAG00000001003	CKMT2	Liver-Breed
ENSBTAG00000001009	HCLS1	Liver-Breed
ENSBTAG00000001015	TM9SF4	Liver-Breed
ENSBTAG00000001032	PYGM	Liver-Breed
ENSBTAG00000001041	ENSBTAG00000001041	Liver-Breed
ENSBTAG00000001066	PILRA	Liver-Breed
ENSBTAG00000001078	SRL	Liver-Breed
ENSBTAG00000001120	CORO6	Liver-Breed
ENSBTAG00000001151	APLP1	Liver-Breed
ENSBTAG00000001183	KLHL33	Liver-Breed
ENSBTAG00000001198	GIMAP7	Liver-Breed
ENSBTAG00000001219	ENSBTAG00000001219	Liver-Breed
ENSBTAG00000001249	SULT1B1	Liver-Breed
ENSBTAG00000001333	PPARG	Liver-Breed
ENSBTAG00000001398	ATP2A2	Liver-Breed
ENSBTAG00000001406	MAB21L3	Liver-Breed
ENSBTAG00000001446	ABRACL	Liver-Breed
ENSBTAG00000001492	FYB1	Liver-Breed
ENSBTAG00000001535	LIPH	Liver-Breed
ENSBTAG00000001564	PDE4DIP	Liver-Breed
ENSBTAG00000001585	WIPF1	Liver-Breed
ENSBTAG00000001601	PKM	Liver-Breed
ENSBTAG00000001618	ALPK3	Liver-Breed
ENSBTAG00000001721	GYG1	Liver-Breed
ENSBTAG00000001882	CD79A	Liver-Breed
ENSBTAG00000001898	CCDC112	Liver-Breed
ENSBTAG00000001961	MAP1B	Liver-Breed
ENSBTAG00000002036	CACNB1	Liver-Breed
ENSBTAG00000002069	BOLA	Liver-Breed
ENSBTAG00000002084	UNC5C	Liver-Breed
ENSBTAG00000002092	PI16	Liver-Breed
ENSBTAG00000002190	DOCK8	Liver-Breed
ENSBTAG00000002367	HCFC1R1	Liver-Breed
ENSBTAG00000002416	ENSBTAG00000002416	Liver-Breed
ENSBTAG00000002435	PTPRE	Liver-Breed
ENSBTAG00000002623	SAMSN1	Liver-Breed
ENSBTAG00000002624	PSTPIP2	Liver-Breed
ENSBTAG00000002655	ZWINT	Liver-Breed
ENSBTAG00000002773	ENSBTAG00000002773	Liver-Breed
ENSBTAG00000002786	ENSBTAG00000002786	Liver-Breed
ENSBTAG00000002834	CCDC69	Liver-Breed
ENSBTAG00000002846	TRAF3IP3	Liver-Breed
ENSBTAG00000002853	HRC	Liver-Breed
ENSBTAG00000002922	GAB2	Liver-Breed
ENSBTAG00000002929	IRF4	Liver-Breed
ENSBTAG00000002959	LRCH1	Liver-Breed
ENSBTAG00000003043	GNG2	Liver-Breed
ENSBTAG00000003047	FAM170A	Liver-Breed
ENSBTAG00000003110	TAFA4	Liver-Breed
ENSBTAG00000003255	CD4	Liver-Breed
ENSBTAG00000003276	PRKCH	Liver-Breed
ENSBTAG00000003289	ENSBTAG00000003289	Liver-Breed
ENSBTAG00000003408	ENSBTAG00000003408	Liver-Breed
ENSBTAG00000003458	CDCA7	Liver-Breed
ENSBTAG00000003509	PLEKHA2	Liver-Breed
ENSBTAG00000003629	ASPA	Liver-Breed
ENSBTAG00000003667	TLN2	Liver-Breed
ENSBTAG00000003727	SH3KBP1	Liver-Breed
ENSBTAG00000003741	NEURL1	Liver-Breed
ENSBTAG00000003752	SLC25A24	Liver-Breed
ENSBTAG00000003774	C8A	Liver-Breed
ENSBTAG00000003809	PLCD4	Liver-Breed
ENSBTAG00000003826	SCN1B	Liver-Breed
ENSBTAG00000004196	FMNL1	Liver-Breed
ENSBTAG00000004281	ACSS1	Liver-Breed
ENSBTAG00000004288	GSTA4	Liver-Breed
ENSBTAG00000004291	SEPTIN6	Liver-Breed
ENSBTAG00000004310	UBR7	Liver-Breed
ENSBTAG00000004339	ENSBTAG00000004339	Liver-Breed
ENSBTAG00000004351	IL31RA	Liver-Breed
ENSBTAG00000004367	COQ10A	Liver-Breed
ENSBTAG00000004371	CS	Liver-Breed
ENSBTAG00000004432	CHRDL1	Liver-Breed
ENSBTAG00000004459	TMEM45A	Liver-Breed
ENSBTAG00000004494	B4GALNT1	Liver-Breed
ENSBTAG00000004542	FAM78A	Liver-Breed
ENSBTAG00000004556	SLC2A3	Liver-Breed
ENSBTAG00000004560	CLEC4F	Liver-Breed
ENSBTAG00000004580	MS4A1	Liver-Breed
ENSBTAG00000004613	CSGALNACT1	Liver-Breed
ENSBTAG00000004679	WARS1	Liver-Breed
ENSBTAG00000004732	SPTB	Liver-Breed
ENSBTAG00000004767	SYK	Liver-Breed
ENSBTAG00000004863	RIC3	Liver-Breed
ENSBTAG00000004894	GIMAP5	Liver-Breed
ENSBTAG00000004908	CHRNE	Liver-Breed
ENSBTAG00000004997	CTNNAL1	Liver-Breed
ENSBTAG00000005055	TXK	Liver-Breed
ENSBTAG00000005115	SLC31A2	Liver-Breed
ENSBTAG00000005163	S100A1	Liver-Breed
ENSBTAG00000005165	CSGALNACT2	Liver-Breed
ENSBTAG00000005186	DBNDD2	Liver-Breed
ENSBTAG00000005247	FRMD3	Liver-Breed
ENSBTAG00000005260	SPP1	Liver-Breed
ENSBTAG00000005300	TMEM51	Liver-Breed
ENSBTAG00000005333	MB	Liver-Breed
ENSBTAG00000005353	DES	Liver-Breed
ENSBTAG00000005373	TPM1	Liver-Breed
ENSBTAG00000005390	GMFG	Liver-Breed
ENSBTAG00000005431	LMCD1	Liver-Breed
ENSBTAG00000005477	LAPTM5	Liver-Breed
ENSBTAG00000005492	CCNY	Liver-Breed
ENSBTAG00000005534	ENO3	Liver-Breed
ENSBTAG00000005596	IGFBP2	Liver-Breed
ENSBTAG00000005628	CD52	Liver-Breed
ENSBTAG00000005633	ARHGEF28	Liver-Breed
ENSBTAG00000005654	TMSB10	Liver-Breed
ENSBTAG00000005681	ME1	Liver-Breed
ENSBTAG00000005709	ABHD3	Liver-Breed
ENSBTAG00000005754	PPM1K	Liver-Breed
ENSBTAG00000005891	FCRL1	Liver-Breed
ENSBTAG00000005892	ZAP70	Liver-Breed
ENSBTAG00000005910	LEPR	Liver-Breed
ENSBTAG00000005946	USP13	Liver-Breed
ENSBTAG00000005947	PLAU	Liver-Breed
ENSBTAG00000005974	APOBEC2	Liver-Breed
ENSBTAG00000006013	NT5DC3	Liver-Breed
ENSBTAG00000006039	ARHGDIB	Liver-Breed
ENSBTAG00000006125	PLK3	Liver-Breed
ENSBTAG00000006135	MAP1LC3A	Liver-Breed
ENSBTAG00000006159	KCNJ3	Liver-Breed
ENSBTAG00000006253	FLNC	Liver-Breed
ENSBTAG00000006305	AK1	Liver-Breed
ENSBTAG00000006343	IL1R2	Liver-Breed
ENSBTAG00000006419	TNNT1	Liver-Breed
ENSBTAG00000006434	SYNPO2	Liver-Breed
ENSBTAG00000006453	CD3G	Liver-Breed
ENSBTAG00000006466	CD53	Liver-Breed
ENSBTAG00000006472	GPR143	Liver-Breed
ENSBTAG00000006489	MYO5A	Liver-Breed
ENSBTAG00000006505	S100A9	Liver-Breed
ENSBTAG00000006541	ATP2A1	Liver-Breed
ENSBTAG00000006552	LAMP3	Liver-Breed
ENSBTAG00000006592	SGSM1	Liver-Breed
ENSBTAG00000006685	IL10	Liver-Breed
ENSBTAG00000006703	PTGDR	Liver-Breed
ENSBTAG00000006752	PFKFB4	Liver-Breed
ENSBTAG00000006768	ENTPD4	Liver-Breed
ENSBTAG00000006823	CMYA5	Liver-Breed
ENSBTAG00000006835	MCAM	Liver-Breed
ENSBTAG00000006844	LEF1	Liver-Breed
ENSBTAG00000006851	ENSBTAG00000006851	Liver-Breed
ENSBTAG00000006937	ABCA10	Liver-Breed
ENSBTAG00000006984	CD55	Liver-Breed
ENSBTAG00000006999	RYR1	Liver-Breed
ENSBTAG00000007068	SH3BGR	Liver-Breed
ENSBTAG00000007077	ABHD1	Liver-Breed
ENSBTAG00000007079	LCP1	Liver-Breed
ENSBTAG00000007090	MYH2	Liver-Breed
ENSBTAG00000007103	ITGAL	Liver-Breed
ENSBTAG00000007109	ASB2	Liver-Breed
ENSBTAG00000007147	CUEDC1	Liver-Breed
ENSBTAG00000007196	TAGLN	Liver-Breed
ENSBTAG00000007253	TSPAN33	Liver-Breed
ENSBTAG00000007268	F13A1	Liver-Breed
ENSBTAG00000007270	GTF2H3	Liver-Breed
ENSBTAG00000007281	SEMA6C	Liver-Breed
ENSBTAG00000007300	FHL3	Liver-Breed
ENSBTAG00000007384	CYTH3	Liver-Breed
ENSBTAG00000007397	FOLH1B	Liver-Breed
ENSBTAG00000007421	CDH5	Liver-Breed
ENSBTAG00000007449	HS3ST1	Liver-Breed
ENSBTAG00000007520	MAPRE2	Liver-Breed
ENSBTAG00000007626	IL2RG	Liver-Breed
ENSBTAG00000007635	PLCL1	Liver-Breed
ENSBTAG00000007705	COLEC12	Liver-Breed
ENSBTAG00000007782	MYOT	Liver-Breed
ENSBTAG00000007828	SLA	Liver-Breed
ENSBTAG00000007866	HS3ST3B1	Liver-Breed
ENSBTAG00000007917	TSHZ2	Liver-Breed
ENSBTAG00000007932	HCK	Liver-Breed
ENSBTAG00000008008	TLR2	Liver-Breed
ENSBTAG00000008013	LRRC2	Liver-Breed
ENSBTAG00000008061	RILPL1	Liver-Breed
ENSBTAG00000008105	RBM38	Liver-Breed
ENSBTAG00000008150	PKIA	Liver-Breed
ENSBTAG00000008172	EGLN3	Liver-Breed
ENSBTAG00000008185	RTN2	Liver-Breed
ENSBTAG00000008195	PHKG1	Liver-Breed
ENSBTAG00000008279	FRMD4A	Liver-Breed
ENSBTAG00000008283	FLI1	Liver-Breed
ENSBTAG00000008301	WNK2	Liver-Breed
ENSBTAG00000008329	CYTIP	Liver-Breed
ENSBTAG00000008389	HTRA1	Liver-Breed
ENSBTAG00000008394	MYL3	Liver-Breed
ENSBTAG00000008424	ABR	Liver-Breed
ENSBTAG00000008436	CDC25B	Liver-Breed
ENSBTAG00000008550	GIMAP7	Liver-Breed
ENSBTAG00000008555	P2RY10	Liver-Breed
ENSBTAG00000008556	POU2F2	Liver-Breed
ENSBTAG00000008717	SERPINE2	Liver-Breed
ENSBTAG00000008734	PM20D1	Liver-Breed
ENSBTAG00000008773	GUCY2D	Liver-Breed
ENSBTAG00000008788	SLC13A2	Liver-Breed
ENSBTAG00000008792	RNASE6	Liver-Breed
ENSBTAG00000008816	TRIM2	Liver-Breed
ENSBTAG00000008827	SPOCK2	Liver-Breed
ENSBTAG00000008842	JPH1	Liver-Breed
ENSBTAG00000008868	CAPN3	Liver-Breed
ENSBTAG00000008897	BIN2	Liver-Breed
ENSBTAG00000008902	ZNF345	Liver-Breed
ENSBTAG00000008937	CELF2	Liver-Breed
ENSBTAG00000008953	TAP1	Liver-Breed
ENSBTAG00000009049	TMEM198B	Liver-Breed
ENSBTAG00000009061	FAR1	Liver-Breed
ENSBTAG00000009065	MAP3K5	Liver-Breed
ENSBTAG00000009137	NKG7	Liver-Breed
ENSBTAG00000009190	SLC2A4	Liver-Breed
ENSBTAG00000009353	EVI2B	Liver-Breed
ENSBTAG00000009362	SYNE1	Liver-Breed
ENSBTAG00000009381	LCP2	Liver-Breed
ENSBTAG00000009387	MYOM2	Liver-Breed
ENSBTAG00000009390	MINDY4	Liver-Breed
ENSBTAG00000009391	ADPRH	Liver-Breed
ENSBTAG00000009412	SIAE	Liver-Breed
ENSBTAG00000009533	RPL3L	Liver-Breed
ENSBTAG00000009615	ANXA2	Liver-Breed
ENSBTAG00000009663	YBX3	Liver-Breed
ENSBTAG00000009696	ACTN2	Liver-Breed
ENSBTAG00000009703	MYH7	Liver-Breed
ENSBTAG00000009705	SERPINF1	Liver-Breed
ENSBTAG00000009707	MYL1	Liver-Breed
ENSBTAG00000009717	FGL2	Liver-Breed
ENSBTAG00000009733	FBP1	Liver-Breed
ENSBTAG00000009749	USP2	Liver-Breed
ENSBTAG00000009775	PRRG3	Liver-Breed
ENSBTAG00000009788	ENSBTAG00000009788	Liver-Breed
ENSBTAG00000009846	MTHFD1L	Liver-Breed
ENSBTAG00000009850	GIMAP7	Liver-Breed
ENSBTAG00000009851	ROBO1	Liver-Breed
ENSBTAG00000010027	CHDH	Liver-Breed
ENSBTAG00000010082	COL15A1	Liver-Breed
ENSBTAG00000010135	PEDS1	Liver-Breed
ENSBTAG00000010153	ANXA3	Liver-Breed
ENSBTAG00000010155	ENSBTAG00000010155	Liver-Breed
ENSBTAG00000010191	PAK1	Liver-Breed
ENSBTAG00000010297	DHRS11	Liver-Breed
ENSBTAG00000010388	MGAT4A	Liver-Breed
ENSBTAG00000010464	MN1	Liver-Breed
ENSBTAG00000010551	ATP1A2	Liver-Breed
ENSBTAG00000010562	CD34	Liver-Breed
ENSBTAG00000010610	DDIT4L	Liver-Breed
ENSBTAG00000010612	TMED4	Liver-Breed
ENSBTAG00000010661	DPYSL3	Liver-Breed
ENSBTAG00000010664	PRKCQ	Liver-Breed
ENSBTAG00000010739	BLOC1S2	Liver-Breed
ENSBTAG00000010741	KLHL41	Liver-Breed
ENSBTAG00000010786	TACC2	Liver-Breed
ENSBTAG00000010880	TNNI2	Liver-Breed
ENSBTAG00000010899	TIMP2	Liver-Breed
ENSBTAG00000010907	PPP1R1A	Liver-Breed
ENSBTAG00000010954	ART3	Liver-Breed
ENSBTAG00000010978	PROX1	Liver-Breed
ENSBTAG00000011003	IKZF3	Liver-Breed
ENSBTAG00000011088	SLC6A6	Liver-Breed
ENSBTAG00000011126	STK38	Liver-Breed
ENSBTAG00000011238	CD48	Liver-Breed
ENSBTAG00000011336	OTOGL	Liver-Breed
ENSBTAG00000011392	MYBPC1	Liver-Breed
ENSBTAG00000011400	DBN1	Liver-Breed
ENSBTAG00000011409	CD72	Liver-Breed
ENSBTAG00000011424	TPM2	Liver-Breed
ENSBTAG00000011548	AMPD1	Liver-Breed
ENSBTAG00000011590	GLIPR1	Liver-Breed
ENSBTAG00000011702	ENTPD3	Liver-Breed
ENSBTAG00000011752	SYNM	Liver-Breed
ENSBTAG00000011857	PPM1H	Liver-Breed
ENSBTAG00000011887	CD22	Liver-Breed
ENSBTAG00000011927	RDH5	Liver-Breed
ENSBTAG00000011952	SULT1E1	Liver-Breed
ENSBTAG00000012024	SLC29A2	Liver-Breed
ENSBTAG00000012030	TTLL1	Liver-Breed
ENSBTAG00000012032	PDE4A	Liver-Breed
ENSBTAG00000012062	PRDX2	Liver-Breed
ENSBTAG00000012112	SLC7A6	Liver-Breed
ENSBTAG00000012156	NAIF1	Liver-Breed
ENSBTAG00000012252	MOCOS	Liver-Breed
ENSBTAG00000012370	MGP	Liver-Breed
ENSBTAG00000012408	RAB27A	Liver-Breed
ENSBTAG00000012433	DENND1B	Liver-Breed
ENSBTAG00000012451	BOLA-DMB	Liver-Breed
ENSBTAG00000012496	MTMR11	Liver-Breed
ENSBTAG00000012526	APBB1IP	Liver-Breed
ENSBTAG00000012630	PAMR1	Liver-Breed
ENSBTAG00000012638	S100A12	Liver-Breed
ENSBTAG00000012700	CD247	Liver-Breed
ENSBTAG00000012738	ZNF827	Liver-Breed
ENSBTAG00000012897	ITGA7	Liver-Breed
ENSBTAG00000012899	IFNGR2	Liver-Breed
ENSBTAG00000012927	ALDOA	Liver-Breed
ENSBTAG00000012931	PLN	Liver-Breed
ENSBTAG00000012976	WLS	Liver-Breed
ENSBTAG00000013023	MAP4K4	Liver-Breed
ENSBTAG00000013081	PSPH	Liver-Breed
ENSBTAG00000013118	CD86	Liver-Breed
ENSBTAG00000013226	HUS1	Liver-Breed
ENSBTAG00000013334	CSF3R	Liver-Breed
ENSBTAG00000013347	DMPK	Liver-Breed
ENSBTAG00000013369	COL14A1	Liver-Breed
ENSBTAG00000013414	BLVRA	Liver-Breed
ENSBTAG00000013439	ARHGEF26	Liver-Breed
ENSBTAG00000013451	RHOH	Liver-Breed
ENSBTAG00000013472	COL1A2	Liver-Breed
ENSBTAG00000013569	CD38	Liver-Breed
ENSBTAG00000013614	TMEM38A	Liver-Breed
ENSBTAG00000013631	GLUL	Liver-Breed
ENSBTAG00000013744	SYNPO	Liver-Breed
ENSBTAG00000013779	HSPA12A	Liver-Breed
ENSBTAG00000013799	ENSBTAG00000013799	Liver-Breed
ENSBTAG00000013821	RIOK1	Liver-Breed
ENSBTAG00000013888	FOXA1	Liver-Breed
ENSBTAG00000013921	CKM	Liver-Breed
ENSBTAG00000014001	MAP1A	Liver-Breed
ENSBTAG00000014059	ATP2B4	Liver-Breed
ENSBTAG00000014091	ARHGEF3	Liver-Breed
ENSBTAG00000014368	SLAMF6	Liver-Breed
ENSBTAG00000014372	SMARCD3	Liver-Breed
ENSBTAG00000014402	GIMAP8	Liver-Breed
ENSBTAG00000014417	ENSBTAG00000014417	Liver-Breed
ENSBTAG00000014508	FBXO40	Liver-Breed
ENSBTAG00000014547	PGAM2	Liver-Breed
ENSBTAG00000014564	XXYLT1	Liver-Breed
ENSBTAG00000014581	MLIP	Liver-Breed
ENSBTAG00000014612	DOCK2	Liver-Breed
ENSBTAG00000014725	CD27	Liver-Breed
ENSBTAG00000014788	AKAP12	Liver-Breed
ENSBTAG00000014821	SLC7A7	Liver-Breed
ENSBTAG00000014823	TXNDC11	Liver-Breed
ENSBTAG00000014824	MMP14	Liver-Breed
ENSBTAG00000014878	COX7A1	Liver-Breed
ENSBTAG00000014930	MYLK2	Liver-Breed
ENSBTAG00000014960	SCHIP1	Liver-Breed
ENSBTAG00000015019	STN1	Liver-Breed
ENSBTAG00000015089	LGALS1	Liver-Breed
ENSBTAG00000015094	VNN1	Liver-Breed
ENSBTAG00000015172	MCM6	Liver-Breed
ENSBTAG00000015255	ST6GALNAC2	Liver-Breed
ENSBTAG00000015258	P2RX5	Liver-Breed
ENSBTAG00000015470	SYPL2	Liver-Breed
ENSBTAG00000015513	DOCK5	Liver-Breed
ENSBTAG00000015562	PLBD1	Liver-Breed
ENSBTAG00000015590	CILK1	Liver-Breed
ENSBTAG00000015593	KIAA0753	Liver-Breed
ENSBTAG00000015649	TMEM156	Liver-Breed
ENSBTAG00000015690	PLIN4	Liver-Breed
ENSBTAG00000015710	CD3E	Liver-Breed
ENSBTAG00000015769	VSIG4	Liver-Breed
ENSBTAG00000015839	MAP4	Liver-Breed
ENSBTAG00000015848	PHKA1	Liver-Breed
ENSBTAG00000015926	ABLIM2	Liver-Breed
ENSBTAG00000015978	ANXA1	Liver-Breed
ENSBTAG00000016048	CPT1B	Liver-Breed
ENSBTAG00000016194	FBXO32	Liver-Breed
ENSBTAG00000016269	ME2	Liver-Breed
ENSBTAG00000016335	NPM3	Liver-Breed
ENSBTAG00000016341	RGS5	Liver-Breed
ENSBTAG00000016357	VNN2	Liver-Breed
ENSBTAG00000016411	RNF122	Liver-Breed
ENSBTAG00000016548	TEX12	Liver-Breed
ENSBTAG00000016625	TMEM131L	Liver-Breed
ENSBTAG00000016676	PTER	Liver-Breed
ENSBTAG00000016762	SLC25A12	Liver-Breed
ENSBTAG00000016847	ARL4D	Liver-Breed
ENSBTAG00000016924	CAP2	Liver-Breed
ENSBTAG00000017183	PDLIM3	Liver-Breed
ENSBTAG00000017369	MAMDC2	Liver-Breed
ENSBTAG00000017426	PDCD6IP	Liver-Breed
ENSBTAG00000017461	SLC16A3	Liver-Breed
ENSBTAG00000017540	FAM13C	Liver-Breed
ENSBTAG00000017549	KITLG	Liver-Breed
ENSBTAG00000017819	PMVK	Liver-Breed
ENSBTAG00000017867	YPEL1	Liver-Breed
ENSBTAG00000017875	ARHGAP30	Liver-Breed
ENSBTAG00000017882	LRRC3	Liver-Breed
ENSBTAG00000017969	CA4	Liver-Breed
ENSBTAG00000018071	TMOD4	Liver-Breed
ENSBTAG00000018072	FARS2	Liver-Breed
ENSBTAG00000018164	FNDC4	Liver-Breed
ENSBTAG00000018165	RIPOR2	Liver-Breed
ENSBTAG00000018229	NFIX	Liver-Breed
ENSBTAG00000018280	SLC28A3	Liver-Breed
ENSBTAG00000018287	SLC25A48	Liver-Breed
ENSBTAG00000018318	DNAJB5	Liver-Breed
ENSBTAG00000018358	STAC3	Liver-Breed
ENSBTAG00000018369	MYL2	Liver-Breed
ENSBTAG00000018381	CRLF3	Liver-Breed
ENSBTAG00000018513	FHL1	Liver-Breed
ENSBTAG00000018517	VLDLR	Liver-Breed
ENSBTAG00000018531	JCHAIN	Liver-Breed
ENSBTAG00000018562	LDAF1	Liver-Breed
ENSBTAG00000018572	FLT3	Liver-Breed
ENSBTAG00000018598	HSPB6	Liver-Breed
ENSBTAG00000018707	LDB3	Liver-Breed
ENSBTAG00000018723	SLC25A34	Liver-Breed
ENSBTAG00000018785	TUBB1	Liver-Breed
ENSBTAG00000018859	C18H19orf47	Liver-Breed
ENSBTAG00000018966	PLCE1	Liver-Breed
ENSBTAG00000018972	GARS1	Liver-Breed
ENSBTAG00000018984	PIK3CD	Liver-Breed
ENSBTAG00000018986	ACSL4	Liver-Breed
ENSBTAG00000018994	TNFSF10	Liver-Breed
ENSBTAG00000019066	FAM167A	Liver-Breed
ENSBTAG00000019079	PLCB2	Liver-Breed
ENSBTAG00000019125	SLC1A1	Liver-Breed
ENSBTAG00000019177	BIN1	Liver-Breed
ENSBTAG00000019203	S100A4	Liver-Breed
ENSBTAG00000019209	RAD1	Liver-Breed
ENSBTAG00000019250	BTK	Liver-Breed
ENSBTAG00000019251	EPB41L3	Liver-Breed
ENSBTAG00000019272	LPCAT2	Liver-Breed
ENSBTAG00000019327	NRAP	Liver-Breed
ENSBTAG00000019334	KLC2	Liver-Breed
ENSBTAG00000019365	BACE1	Liver-Breed
ENSBTAG00000019441	MED28	Liver-Breed
ENSBTAG00000019478	NAAA	Liver-Breed
ENSBTAG00000019511	CDC123	Liver-Breed
ENSBTAG00000019585	MYOM1	Liver-Breed
ENSBTAG00000019606	IFT52	Liver-Breed
ENSBTAG00000019627	THY1	Liver-Breed
ENSBTAG00000019652	STK26	Liver-Breed
ENSBTAG00000019669	CD163	Liver-Breed
ENSBTAG00000019686	NCKAP1L	Liver-Breed
ENSBTAG00000019711	IRAG2	Liver-Breed
ENSBTAG00000019788	TEAD4	Liver-Breed
ENSBTAG00000019819	FUT8	Liver-Breed
ENSBTAG00000019927	CYB5R1	Liver-Breed
ENSBTAG00000019954	ABHD2	Liver-Breed
ENSBTAG00000019967	RASA3	Liver-Breed
ENSBTAG00000019975	IL7R	Liver-Breed
ENSBTAG00000020073	NCEH1	Liver-Breed
ENSBTAG00000020080	MYBPC2	Liver-Breed
ENSBTAG00000020219	MSS51	Liver-Breed
ENSBTAG00000020223	CASQ1	Liver-Breed
ENSBTAG00000020297	SLC66A3	Liver-Breed
ENSBTAG00000020313	FNBP1	Liver-Breed
ENSBTAG00000020514	ENSBTAG00000020514	Liver-Breed
ENSBTAG00000020554	AIF1	Liver-Breed
ENSBTAG00000020605	SMTNL2	Liver-Breed
ENSBTAG00000020632	NQO1	Liver-Breed
ENSBTAG00000020642	ZDHHC13	Liver-Breed
ENSBTAG00000020648	SCFD2	Liver-Breed
ENSBTAG00000020764	CNN2	Liver-Breed
ENSBTAG00000020801	CYRIB	Liver-Breed
ENSBTAG00000020961	DUSP19	Liver-Breed
ENSBTAG00000021090	ABCC1	Liver-Breed
ENSBTAG00000021204	TES	Liver-Breed
ENSBTAG00000021218	MYL11	Liver-Breed
ENSBTAG00000021685	EEF1A2	Liver-Breed
ENSBTAG00000021709	SPI1	Liver-Breed
ENSBTAG00000021751	RASEF	Liver-Breed
ENSBTAG00000021872	RASGRP1	Liver-Breed
ENSBTAG00000021923	DSG2	Liver-Breed
ENSBTAG00000021978	PARVB	Liver-Breed
ENSBTAG00000022158	TNNT3	Liver-Breed
ENSBTAG00000022244	ACTN3	Liver-Breed
ENSBTAG00000022514	CD5L	Liver-Breed
ENSBTAG00000022991	NBEA	Liver-Breed
ENSBTAG00000023028	WDFY4	Liver-Breed
ENSBTAG00000023144	PTPRC	Liver-Breed
ENSBTAG00000023147	LINGO1	Liver-Breed
ENSBTAG00000023283	JAML	Liver-Breed
ENSBTAG00000023562	KCNK6	Liver-Breed
ENSBTAG00000023736	CDC42EP3	Liver-Breed
ENSBTAG00000023976	ARHGAP25	Liver-Breed
ENSBTAG00000024503	FCER1G	Liver-Breed
ENSBTAG00000024960	ENSBTAG00000024960	Liver-Breed
ENSBTAG00000026326	SPN	Liver-Breed
ENSBTAG00000026523	PLAGL1	Liver-Breed
ENSBTAG00000026825	TMEM37	Liver-Breed
ENSBTAG00000027246	UBD	Liver-Breed
ENSBTAG00000027629	ENSBTAG00000027629	Liver-Breed
ENSBTAG00000027684	FOLR2	Liver-Breed
ENSBTAG00000027899	TTC41	Liver-Breed
ENSBTAG00000030974	TUBA4A	Liver-Breed
ENSBTAG00000031020	TLR8	Liver-Breed
ENSBTAG00000031231	IRF1	Liver-Breed
ENSBTAG00000031444	LY86	Liver-Breed
ENSBTAG00000031573	NMRK2	Liver-Breed
ENSBTAG00000031579	SGO2	Liver-Breed
ENSBTAG00000031772	PRODH2	Liver-Breed
ENSBTAG00000031814	SDS	Liver-Breed
ENSBTAG00000031869	ZSCAN26	Liver-Breed
ENSBTAG00000031886	H2BC15	Liver-Breed
ENSBTAG00000032148	TMEM117	Liver-Breed
ENSBTAG00000032289	ARHGAP15	Liver-Breed
ENSBTAG00000032515	PLA2R1	Liver-Breed
ENSBTAG00000032531	MUSTN1	Liver-Breed
ENSBTAG00000032821	SCEL	Liver-Breed
ENSBTAG00000033008	MYOZ1	Liver-Breed
ENSBTAG00000033186	OXCT1	Liver-Breed
ENSBTAG00000033217	TPM3	Liver-Breed
ENSBTAG00000033367	DDO	Liver-Breed
ENSBTAG00000034366	ENSBTAG00000034366	Liver-Breed
ENSBTAG00000034373	CDH13	Liver-Breed
ENSBTAG00000034402	ACE2	Liver-Breed
ENSBTAG00000034689	ZNRF1	Liver-Breed
ENSBTAG00000037413	TMEM164	Liver-Breed
ENSBTAG00000037510	ENSBTAG00000037510	Liver-Breed
ENSBTAG00000037537	ENSBTAG00000037537	Liver-Breed
ENSBTAG00000037539	ENSBTAG00000037539	Liver-Breed
ENSBTAG00000037644	HBB	Liver-Breed
ENSBTAG00000037811	CCL2	Liver-Breed
ENSBTAG00000037899	DLK1	Liver-Breed
ENSBTAG00000037917	SLC17A1	Liver-Breed
ENSBTAG00000037996	ARMCX3	Liver-Breed
ENSBTAG00000038461	ENSBTAG00000038461	Liver-Breed
ENSBTAG00000038650	MS4A7	Liver-Breed
ENSBTAG00000038981	ENSBTAG00000038981	Liver-Breed
ENSBTAG00000039160	VAV1	Liver-Breed
ENSBTAG00000039196	ENSBTAG00000039196	Liver-Breed
ENSBTAG00000039326	GCNT2	Liver-Breed
ENSBTAG00000039366	ENSBTAG00000039366	Liver-Breed
ENSBTAG00000039588	ENSBTAG00000039588	Liver-Breed
ENSBTAG00000039684	CAVIN1	Liver-Breed
ENSBTAG00000039819	RPH3AL	Liver-Breed
ENSBTAG00000039922	ARAP2	Liver-Breed
ENSBTAG00000039958	GYS1	Liver-Breed
ENSBTAG00000039993	CD1D	Liver-Breed
ENSBTAG00000040028	ENSBTAG00000040028	Liver-Breed
ENSBTAG00000040244	APOL3	Liver-Breed
ENSBTAG00000040331	ENSBTAG00000040331	Liver-Breed
ENSBTAG00000043953	SPIB	Liver-Breed
ENSBTAG00000044138	METTL23	Liver-Breed
ENSBTAG00000045757	TNNC1	Liver-Breed
ENSBTAG00000045832	PHLPP1	Liver-Breed
ENSBTAG00000045880	ENSBTAG00000045880	Liver-Breed
ENSBTAG00000045887	DMTN	Liver-Breed
ENSBTAG00000046010	BHLHA15	Liver-Breed
ENSBTAG00000046176	SPEG	Liver-Breed
ENSBTAG00000046177	IGFN1	Liver-Breed
ENSBTAG00000046257	GIMAP4	Liver-Breed
ENSBTAG00000046263	ADAMTSL5	Liver-Breed
ENSBTAG00000046332	ACTA1	Liver-Breed
ENSBTAG00000046467	PTP4A3	Liver-Breed
ENSBTAG00000046502	ACBD6	Liver-Breed
ENSBTAG00000046540	SERPINA3-1	Liver-Breed
ENSBTAG00000046574	FRMPD1	Liver-Breed
ENSBTAG00000046587	CST6	Liver-Breed
ENSBTAG00000046664	TSC22D1	Liver-Breed
ENSBTAG00000046668	ANG2	Liver-Breed
ENSBTAG00000046699	STAT4	Liver-Breed
ENSBTAG00000046725	TNNC2	Liver-Breed
ENSBTAG00000046977	PLA2G2D4	Liver-Breed
ENSBTAG00000047155	C28H10orf71	Liver-Breed
ENSBTAG00000047231	TNNI1	Liver-Breed
ENSBTAG00000047330	FABP5	Liver-Breed
ENSBTAG00000047448	C25H16orf54	Liver-Breed
ENSBTAG00000047491	CACNA1S	Liver-Breed
ENSBTAG00000047833	AFM	Liver-Breed
ENSBTAG00000048135	ENSBTAG00000048135	Liver-Breed
ENSBTAG00000048553	ENSBTAG00000048553	Liver-Breed
ENSBTAG00000048585	SLN	Liver-Breed
ENSBTAG00000048782	ENSBTAG00000048782	Liver-Breed
ENSBTAG00000048924	ENSBTAG00000048924	Liver-Breed
ENSBTAG00000048999	TRIM6	Liver-Breed
ENSBTAG00000049286	ENSBTAG00000049286	Liver-Breed
ENSBTAG00000049297	ENSBTAG00000049297	Liver-Breed
ENSBTAG00000049300	AARSD1	Liver-Breed
ENSBTAG00000049411	ENSBTAG00000049411	Liver-Breed
ENSBTAG00000049621	ENSBTAG00000049621	Liver-Breed
ENSBTAG00000049675	ENSBTAG00000049675	Liver-Breed
ENSBTAG00000049919	TFPI	Liver-Breed
ENSBTAG00000050052	ENSBTAG00000050052	Liver-Breed
ENSBTAG00000050846	ENSBTAG00000050846	Liver-Breed
ENSBTAG00000050933	SHISA4	Liver-Breed
ENSBTAG00000050953	ENSBTAG00000050953	Liver-Breed
ENSBTAG00000051210	GSTP1	Liver-Breed
ENSBTAG00000051588	ENSBTAG00000051588	Liver-Breed
ENSBTAG00000051713	ENSBTAG00000051713	Liver-Breed
ENSBTAG00000051767	ENSBTAG00000051767	Liver-Breed
ENSBTAG00000052095	GAT	Liver-Breed
ENSBTAG00000052516	CDA	Liver-Breed
ENSBTAG00000052522	ENSBTAG00000052522	Liver-Breed
ENSBTAG00000052571	ENSBTAG00000052571	Liver-Breed
ENSBTAG00000053066	ENSBTAG00000053066	Liver-Breed
ENSBTAG00000053347	ENSBTAG00000053347	Liver-Breed
ENSBTAG00000053390	RAC1	Liver-Breed
ENSBTAG00000053664	ENSBTAG00000053664	Liver-Breed
ENSBTAG00000053766	ENSBTAG00000053766	Liver-Breed
ENSBTAG00000054218	IGFBP5	Liver-Breed
ENSBTAG00000054649	ENSBTAG00000054649	Liver-Breed
ENSBTAG00000054776	TXNDC17	Liver-Breed
ENSBTAG00000055017	SCIMP	Liver-Breed
ENSBTAG00000055240	ENSBTAG00000055240	Liver-Breed
ENSBTAG00000000011	TDH	Liver-RFI
ENSBTAG00000000014	TXN2	Liver-RFI
ENSBTAG00000000053	FILIP1	Liver-RFI
ENSBTAG00000000070	F13B	Liver-RFI
ENSBTAG00000000149	USP40	Liver-RFI
ENSBTAG00000000203	ATP6V1G1	Liver-RFI
ENSBTAG00000000212	NADK	Liver-RFI
ENSBTAG00000000240	AKAP7	Liver-RFI
ENSBTAG00000000259	CHIA	Liver-RFI
ENSBTAG00000000300	NEXMIF	Liver-RFI
ENSBTAG00000000340	ADNP	Liver-RFI
ENSBTAG00000000494	PDE4D	Liver-RFI
ENSBTAG00000000501	KLHL13	Liver-RFI
ENSBTAG00000000569	HES1	Liver-RFI
ENSBTAG00000000621	CATSPERG	Liver-RFI
ENSBTAG00000000727	RNF169	Liver-RFI
ENSBTAG00000000804	MOB3B	Liver-RFI
ENSBTAG00000000817	SYNJ2	Liver-RFI
ENSBTAG00000000828	CAPN6	Liver-RFI
ENSBTAG00000000829	SHPK	Liver-RFI
ENSBTAG00000000854	SEC16B	Liver-RFI
ENSBTAG00000000986	USH1C	Liver-RFI
ENSBTAG00000001060	CXCR4	Liver-RFI
ENSBTAG00000001093	KLHL23	Liver-RFI
ENSBTAG00000001101	IFNLR1	Liver-RFI
ENSBTAG00000001117	ANKRD50	Liver-RFI
ENSBTAG00000001146	HIVEP2	Liver-RFI
ENSBTAG00000001174	MRPL15	Liver-RFI
ENSBTAG00000001364	DPH6	Liver-RFI
ENSBTAG00000001410	GRAMD1B	Liver-RFI
ENSBTAG00000001468	SAMD4A	Liver-RFI
ENSBTAG00000001497	MRAS	Liver-RFI
ENSBTAG00000001537	TSKU	Liver-RFI
ENSBTAG00000001573	JMJD1C	Liver-RFI
ENSBTAG00000001576	TMEM140	Liver-RFI
ENSBTAG00000001609	MAP2K6	Liver-RFI
ENSBTAG00000001725	CXCL10	Liver-RFI
ENSBTAG00000001745	LUM	Liver-RFI
ENSBTAG00000001763	NR2C2AP	Liver-RFI
ENSBTAG00000001867	SACS	Liver-RFI
ENSBTAG00000001945	ARG2	Liver-RFI
ENSBTAG00000001961	MAP1B	Liver-RFI
ENSBTAG00000002129	KLF5	Liver-RFI
ENSBTAG00000002144	ADRB2	Liver-RFI
ENSBTAG00000002190	DOCK8	Liver-RFI
ENSBTAG00000002214	TAT	Liver-RFI
ENSBTAG00000002258	APOA1	Liver-RFI
ENSBTAG00000002292	SMARCA1	Liver-RFI
ENSBTAG00000002377	PSMB2	Liver-RFI
ENSBTAG00000002444	MKI67	Liver-RFI
ENSBTAG00000002497	ELOVL2	Liver-RFI
ENSBTAG00000002650	ZPR1	Liver-RFI
ENSBTAG00000002743	OSGEP	Liver-RFI
ENSBTAG00000002755	ANKRD12	Liver-RFI
ENSBTAG00000002795	NKTR	Liver-RFI
ENSBTAG00000002902	ANO6	Liver-RFI
ENSBTAG00000002948	SETD2	Liver-RFI
ENSBTAG00000002982	PITPNM3	Liver-RFI
ENSBTAG00000002996	SHROOM4	Liver-RFI
ENSBTAG00000003020	SSC4D	Liver-RFI
ENSBTAG00000003033	GADD45G	Liver-RFI
ENSBTAG00000003083	SLC50A1	Liver-RFI
ENSBTAG00000003144	KIAA0825	Liver-RFI
ENSBTAG00000003200	CSPG4B	Liver-RFI
ENSBTAG00000003212	NNAT	Liver-RFI
ENSBTAG00000003307	IMMT	Liver-RFI
ENSBTAG00000003332	RPP40	Liver-RFI
ENSBTAG00000003334	ADAP2	Liver-RFI
ENSBTAG00000003345	FAT4	Liver-RFI
ENSBTAG00000003367	ENSBTAG00000003367	Liver-RFI
ENSBTAG00000003503	C18H16orf87	Liver-RFI
ENSBTAG00000003622	ZKSCAN7	Liver-RFI
ENSBTAG00000003699	ZFP3	Liver-RFI
ENSBTAG00000003798	AMFR	Liver-RFI
ENSBTAG00000003935	TMBIM1	Liver-RFI
ENSBTAG00000003961	SNX20	Liver-RFI
ENSBTAG00000004015	KAT6A	Liver-RFI
ENSBTAG00000004018	DGKA	Liver-RFI
ENSBTAG00000004024	UBE2Q2	Liver-RFI
ENSBTAG00000004038	ABAT	Liver-RFI
ENSBTAG00000004041	ANKRD10	Liver-RFI
ENSBTAG00000004059	SOAT1	Liver-RFI
ENSBTAG00000004079	ZNF106	Liver-RFI
ENSBTAG00000004118	ALAS1	Liver-RFI
ENSBTAG00000004270	FCER2	Liver-RFI
ENSBTAG00000004277	EVC2	Liver-RFI
ENSBTAG00000004288	GSTA4	Liver-RFI
ENSBTAG00000004330	ENO4	Liver-RFI
ENSBTAG00000004344	ACSL1	Liver-RFI
ENSBTAG00000004379	ETHE1	Liver-RFI
ENSBTAG00000004406	MSI2	Liver-RFI
ENSBTAG00000004409	IVD	Liver-RFI
ENSBTAG00000004415	ENSBTAG00000004415	Liver-RFI
ENSBTAG00000004426	DNAJB14	Liver-RFI
ENSBTAG00000004430	SGPP1	Liver-RFI
ENSBTAG00000004432	CHRDL1	Liver-RFI
ENSBTAG00000004492	SWT1	Liver-RFI
ENSBTAG00000004585	CCDC30	Liver-RFI
ENSBTAG00000004660	SPATS2	Liver-RFI
ENSBTAG00000004680	SLC13A5	Liver-RFI
ENSBTAG00000004849	IGSF3	Liver-RFI
ENSBTAG00000004891	OXNAD1	Liver-RFI
ENSBTAG00000005002	GALE	Liver-RFI
ENSBTAG00000005075	MRPL49	Liver-RFI
ENSBTAG00000005152	TK2	Liver-RFI
ENSBTAG00000005196	TYW3	Liver-RFI
ENSBTAG00000005197	BAZ1B	Liver-RFI
ENSBTAG00000005213	ZWILCH	Liver-RFI
ENSBTAG00000005260	SPP1	Liver-RFI
ENSBTAG00000005431	LMCD1	Liver-RFI
ENSBTAG00000005436	SHQ1	Liver-RFI
ENSBTAG00000005445	SLC35D1	Liver-RFI
ENSBTAG00000005523	XYLT1	Liver-RFI
ENSBTAG00000005843	REXO2	Liver-RFI
ENSBTAG00000005847	ROCK2	Liver-RFI
ENSBTAG00000005871	MECOM	Liver-RFI
ENSBTAG00000005891	FCRL1	Liver-RFI
ENSBTAG00000005946	USP13	Liver-RFI
ENSBTAG00000005989	LAP3	Liver-RFI
ENSBTAG00000006078	IL15RA	Liver-RFI
ENSBTAG00000006187	MFAP4	Liver-RFI
ENSBTAG00000006255	MDM4	Liver-RFI
ENSBTAG00000006393	FECH	Liver-RFI
ENSBTAG00000006440	IGDCC4	Liver-RFI
ENSBTAG00000006471	OSBPL11	Liver-RFI
ENSBTAG00000006491	AGL	Liver-RFI
ENSBTAG00000006561	RASGEF1B	Liver-RFI
ENSBTAG00000006579	P4HA3	Liver-RFI
ENSBTAG00000006614	TMCC1	Liver-RFI
ENSBTAG00000006686	NPNT	Liver-RFI
ENSBTAG00000006731	SLC7A5	Liver-RFI
ENSBTAG00000006732	NRCAM	Liver-RFI
ENSBTAG00000006754	DBP	Liver-RFI
ENSBTAG00000006769	HSD3B1	Liver-RFI
ENSBTAG00000006780	NAPSA	Liver-RFI
ENSBTAG00000006792	EHD4	Liver-RFI
ENSBTAG00000006844	LEF1	Liver-RFI
ENSBTAG00000006894	NOS2	Liver-RFI
ENSBTAG00000006907	NEB	Liver-RFI
ENSBTAG00000006928	OAT	Liver-RFI
ENSBTAG00000006933	PPP1R10	Liver-RFI
ENSBTAG00000006962	NFS1	Liver-RFI
ENSBTAG00000007012	ZNF3	Liver-RFI
ENSBTAG00000007077	ABHD1	Liver-RFI
ENSBTAG00000007090	MYH2	Liver-RFI
ENSBTAG00000007142	CPPED1	Liver-RFI
ENSBTAG00000007158	TSPAN31	Liver-RFI
ENSBTAG00000007196	TAGLN	Liver-RFI
ENSBTAG00000007323	CPSF6	Liver-RFI
ENSBTAG00000007384	CYTH3	Liver-RFI
ENSBTAG00000007439	TENM4	Liver-RFI
ENSBTAG00000007510	PXMP2	Liver-RFI
ENSBTAG00000007578	SHTN1	Liver-RFI
ENSBTAG00000007584	INPP1	Liver-RFI
ENSBTAG00000007596	GEM	Liver-RFI
ENSBTAG00000007665	NPR3	Liver-RFI
ENSBTAG00000007705	COLEC12	Liver-RFI
ENSBTAG00000007773	VCAM1	Liver-RFI
ENSBTAG00000007782	MYOT	Liver-RFI
ENSBTAG00000007804	RILPL2	Liver-RFI
ENSBTAG00000007808	ANTXR1	Liver-RFI
ENSBTAG00000007850	ITIH4	Liver-RFI
ENSBTAG00000007930	NCOA6	Liver-RFI
ENSBTAG00000007969	CIDEC	Liver-RFI
ENSBTAG00000008013	LRRC2	Liver-RFI
ENSBTAG00000008021	ENSBTAG00000008021	Liver-RFI
ENSBTAG00000008039	ACMSD	Liver-RFI
ENSBTAG00000008120	TMEM199	Liver-RFI
ENSBTAG00000008150	PKIA	Liver-RFI
ENSBTAG00000008190	SUMF2	Liver-RFI
ENSBTAG00000008253	EXPH5	Liver-RFI
ENSBTAG00000008259	ACOD1	Liver-RFI
ENSBTAG00000008275	GREB1L	Liver-RFI
ENSBTAG00000008349	ZNF311	Liver-RFI
ENSBTAG00000008373	ITGA10	Liver-RFI
ENSBTAG00000008394	MYL3	Liver-RFI
ENSBTAG00000008433	PGAP2	Liver-RFI
ENSBTAG00000008544	SALL1	Liver-RFI
ENSBTAG00000008573	ZFP36	Liver-RFI
ENSBTAG00000008583	PALD1	Liver-RFI
ENSBTAG00000008587	GSTT2	Liver-RFI
ENSBTAG00000008596	PRICKLE1	Liver-RFI
ENSBTAG00000008732	ZC3H12C	Liver-RFI
ENSBTAG00000008743	ALDH2	Liver-RFI
ENSBTAG00000008747	DCXR	Liver-RFI
ENSBTAG00000008827	SPOCK2	Liver-RFI
ENSBTAG00000008842	JPH1	Liver-RFI
ENSBTAG00000008849	SORT1	Liver-RFI
ENSBTAG00000008877	APBA1	Liver-RFI
ENSBTAG00000009141	FAM210A	Liver-RFI
ENSBTAG00000009167	SLC15A4	Liver-RFI
ENSBTAG00000009177	PLEKHA4	Liver-RFI
ENSBTAG00000009194	OSBPL10	Liver-RFI
ENSBTAG00000009284	GLS2	Liver-RFI
ENSBTAG00000009417	ZFAND5	Liver-RFI
ENSBTAG00000009441	RBBP6	Liver-RFI
ENSBTAG00000009475	PLXDC2	Liver-RFI
ENSBTAG00000009483	POLR2G	Liver-RFI
ENSBTAG00000009504	REEP4	Liver-RFI
ENSBTAG00000009586	CDC25A	Liver-RFI
ENSBTAG00000009637	SLC12A2	Liver-RFI
ENSBTAG00000009768	IFIT3	Liver-RFI
ENSBTAG00000009844	CCN1	Liver-RFI
ENSBTAG00000009846	MTHFD1L	Liver-RFI
ENSBTAG00000009849	PLAC8A	Liver-RFI
ENSBTAG00000009943	ENSBTAG00000009943	Liver-RFI
ENSBTAG00000009994	EML5	Liver-RFI
ENSBTAG00000010027	CHDH	Liver-RFI
ENSBTAG00000010215	CREB3L3	Liver-RFI
ENSBTAG00000010343	C1QTNF7	Liver-RFI
ENSBTAG00000010367	TTC13	Liver-RFI
ENSBTAG00000010370	CLBA1	Liver-RFI
ENSBTAG00000010376	TMEM184C	Liver-RFI
ENSBTAG00000010548	DNAAF11	Liver-RFI
ENSBTAG00000010590	FAM118A	Liver-RFI
ENSBTAG00000010604	PNO1	Liver-RFI
ENSBTAG00000010661	DPYSL3	Liver-RFI
ENSBTAG00000010677	LIMCH1	Liver-RFI
ENSBTAG00000010682	DDR1	Liver-RFI
ENSBTAG00000010689	NRG2	Liver-RFI
ENSBTAG00000010741	KLHL41	Liver-RFI
ENSBTAG00000010742	PKD2L1	Liver-RFI
ENSBTAG00000010775	POGK	Liver-RFI
ENSBTAG00000010793	CCDC80	Liver-RFI
ENSBTAG00000010849	ANKRD23	Liver-RFI
ENSBTAG00000010949	PROSER1	Liver-RFI
ENSBTAG00000010964	STARD5	Liver-RFI
ENSBTAG00000011052	ENSBTAG00000011052	Liver-RFI
ENSBTAG00000011074	BRD2	Liver-RFI
ENSBTAG00000011082	IGF1	Liver-RFI
ENSBTAG00000011135	OCEL1	Liver-RFI
ENSBTAG00000011237	PKHD1	Liver-RFI
ENSBTAG00000011307	DNM1	Liver-RFI
ENSBTAG00000011327	OLFML3	Liver-RFI
ENSBTAG00000011338	NREP	Liver-RFI
ENSBTAG00000011421	CD37	Liver-RFI
ENSBTAG00000011437	SIK1	Liver-RFI
ENSBTAG00000011454	FKBP10	Liver-RFI
ENSBTAG00000011463	MID1IP1	Liver-RFI
ENSBTAG00000011634	ACP3	Liver-RFI
ENSBTAG00000011644	THSD4	Liver-RFI
ENSBTAG00000011647	SLC25A15	Liver-RFI
ENSBTAG00000011666	THRSP	Liver-RFI
ENSBTAG00000011734	ANKRD1	Liver-RFI
ENSBTAG00000011752	SYNM	Liver-RFI
ENSBTAG00000011761	LRP6	Liver-RFI
ENSBTAG00000011766	C7	Liver-RFI
ENSBTAG00000011771	FICD	Liver-RFI
ENSBTAG00000011820	DAPK2	Liver-RFI
ENSBTAG00000011824	OGN	Liver-RFI
ENSBTAG00000011866	PCBD1	Liver-RFI
ENSBTAG00000011881	TDRD10	Liver-RFI
ENSBTAG00000011909	ACVR1	Liver-RFI
ENSBTAG00000011960	GOT1	Liver-RFI
ENSBTAG00000012020	TRAF5	Liver-RFI
ENSBTAG00000012119	PTPRZ1	Liver-RFI
ENSBTAG00000012128	AASS	Liver-RFI
ENSBTAG00000012178	NR1D1	Liver-RFI
ENSBTAG00000012212	CYP26B1	Liver-RFI
ENSBTAG00000012251	MTR	Liver-RFI
ENSBTAG00000012284	CLCN2	Liver-RFI
ENSBTAG00000012335	UBA7	Liver-RFI
ENSBTAG00000012352	PARP16	Liver-RFI
ENSBTAG00000012370	MGP	Liver-RFI
ENSBTAG00000012397	DCK	Liver-RFI
ENSBTAG00000012403	ARG1	Liver-RFI
ENSBTAG00000012558	ADAMTS12	Liver-RFI
ENSBTAG00000012565	PCNX1	Liver-RFI
ENSBTAG00000012595	RIDA	Liver-RFI
ENSBTAG00000012684	CCL19	Liver-RFI
ENSBTAG00000012692	ENSBTAG00000012692	Liver-RFI
ENSBTAG00000012697	PGAM1	Liver-RFI
ENSBTAG00000012739	C1QBP	Liver-RFI
ENSBTAG00000012818	PDLIM5	Liver-RFI
ENSBTAG00000012852	DICER1	Liver-RFI
ENSBTAG00000012854	GSDMB	Liver-RFI
ENSBTAG00000012897	ITGA7	Liver-RFI
ENSBTAG00000012931	PLN	Liver-RFI
ENSBTAG00000012982	PPCS	Liver-RFI
ENSBTAG00000012989	UBE2L6	Liver-RFI
ENSBTAG00000012991	PRUNE2	Liver-RFI
ENSBTAG00000013054	MFSD2A	Liver-RFI
ENSBTAG00000013103	COL1A1	Liver-RFI
ENSBTAG00000013114	ZMYND8	Liver-RFI
ENSBTAG00000013141	ACTRT3	Liver-RFI
ENSBTAG00000013215	MREG	Liver-RFI
ENSBTAG00000013240	SLC3A2	Liver-RFI
ENSBTAG00000013316	BRPF3	Liver-RFI
ENSBTAG00000013472	COL1A2	Liver-RFI
ENSBTAG00000013489	CYP27A1	Liver-RFI
ENSBTAG00000013578	CHI3L2	Liver-RFI
ENSBTAG00000013580	KDM3A	Liver-RFI
ENSBTAG00000013629	GET1	Liver-RFI
ENSBTAG00000013730	CD5	Liver-RFI
ENSBTAG00000013749	RHOQ	Liver-RFI
ENSBTAG00000013779	HSPA12A	Liver-RFI
ENSBTAG00000013801	PBX1	Liver-RFI
ENSBTAG00000013880	WWC1	Liver-RFI
ENSBTAG00000013907	CRP	Liver-RFI
ENSBTAG00000013914	GATB	Liver-RFI
ENSBTAG00000013949	AHCTF1	Liver-RFI
ENSBTAG00000013980	SOD3	Liver-RFI
ENSBTAG00000014051	ANGPT1	Liver-RFI
ENSBTAG00000014069	PDK4	Liver-RFI
ENSBTAG00000014096	PCNX4	Liver-RFI
ENSBTAG00000014122	FOXRED1	Liver-RFI
ENSBTAG00000014186	NCOA5	Liver-RFI
ENSBTAG00000014273	NRF1	Liver-RFI
ENSBTAG00000014324	ANTXR2	Liver-RFI
ENSBTAG00000014377	CHD3	Liver-RFI
ENSBTAG00000014465	SERPINE1	Liver-RFI
ENSBTAG00000014517	KLB	Liver-RFI
ENSBTAG00000014597	ZSWIM9	Liver-RFI
ENSBTAG00000014598	BPTF	Liver-RFI
ENSBTAG00000014652	TRPM8	Liver-RFI
ENSBTAG00000014679	DHX57	Liver-RFI
ENSBTAG00000014707	ISG15	Liver-RFI
ENSBTAG00000014848	NR0B2	Liver-RFI
ENSBTAG00000014880	ICOSLG	Liver-RFI
ENSBTAG00000014906	VCAN	Liver-RFI
ENSBTAG00000014931	MLF2	Liver-RFI
ENSBTAG00000015053	CFL2	Liver-RFI
ENSBTAG00000015124	ARGLU1	Liver-RFI
ENSBTAG00000015235	HMCN1	Liver-RFI
ENSBTAG00000015304	ANXA9	Liver-RFI
ENSBTAG00000015350	PLIN1	Liver-RFI
ENSBTAG00000015387	RAB40B	Liver-RFI
ENSBTAG00000015396	RBM24	Liver-RFI
ENSBTAG00000015505	FADS2	Liver-RFI
ENSBTAG00000015520	SLC11A1	Liver-RFI
ENSBTAG00000015582	HMOX1	Liver-RFI
ENSBTAG00000015607	ERMP1	Liver-RFI
ENSBTAG00000015662	IMPG2	Liver-RFI
ENSBTAG00000015678	NEMP2	Liver-RFI
ENSBTAG00000015794	NES	Liver-RFI
ENSBTAG00000015958	GOSR2	Liver-RFI
ENSBTAG00000015963	DMAC1	Liver-RFI
ENSBTAG00000015988	MYH11	Liver-RFI
ENSBTAG00000015991	CDH1	Liver-RFI
ENSBTAG00000016061	RSAD2	Liver-RFI
ENSBTAG00000016080	VPS13D	Liver-RFI
ENSBTAG00000016104	BTAF1	Liver-RFI
ENSBTAG00000016185	ENAH	Liver-RFI
ENSBTAG00000016208	TGM2	Liver-RFI
ENSBTAG00000016275	AMDHD1	Liver-RFI
ENSBTAG00000016335	NPM3	Liver-RFI
ENSBTAG00000016341	RGS5	Liver-RFI
ENSBTAG00000016355	UVRAG	Liver-RFI
ENSBTAG00000016406	MCM10	Liver-RFI
ENSBTAG00000016444	RETREG1	Liver-RFI
ENSBTAG00000016455	CACHD1	Liver-RFI
ENSBTAG00000016457	FXR1	Liver-RFI
ENSBTAG00000016566	ITGA9	Liver-RFI
ENSBTAG00000016661	USP18	Liver-RFI
ENSBTAG00000016738	DTX1	Liver-RFI
ENSBTAG00000016771	PLK2	Liver-RFI
ENSBTAG00000016779	CLIP1	Liver-RFI
ENSBTAG00000016881	ANPEP	Liver-RFI
ENSBTAG00000016912	TSFM	Liver-RFI
ENSBTAG00000016981	FBXO4	Liver-RFI
ENSBTAG00000016984	PTPN9	Liver-RFI
ENSBTAG00000017147	AK3	Liver-RFI
ENSBTAG00000017162	STK39	Liver-RFI
ENSBTAG00000017165	MATN2	Liver-RFI
ENSBTAG00000017175	RNF216	Liver-RFI
ENSBTAG00000017177	RBM25	Liver-RFI
ENSBTAG00000017194	ASPG	Liver-RFI
ENSBTAG00000017256	CD2	Liver-RFI
ENSBTAG00000017508	CYSLTR2	Liver-RFI
ENSBTAG00000017531	FETUB	Liver-RFI
ENSBTAG00000017639	RPS6KA3	Liver-RFI
ENSBTAG00000017655	PALMD	Liver-RFI
ENSBTAG00000017666	ABCC5	Liver-RFI
ENSBTAG00000017682	TET2	Liver-RFI
ENSBTAG00000017751	RGS9	Liver-RFI
ENSBTAG00000017765	GSTM1	Liver-RFI
ENSBTAG00000017788	AKT3	Liver-RFI
ENSBTAG00000017801	ATP6AP2	Liver-RFI
ENSBTAG00000017873	USF1	Liver-RFI
ENSBTAG00000017907	COG3	Liver-RFI
ENSBTAG00000018010	ABCA4	Liver-RFI
ENSBTAG00000018049	MKNK2	Liver-RFI
ENSBTAG00000018050	CDR2	Liver-RFI
ENSBTAG00000018137	A2M	Liver-RFI
ENSBTAG00000018164	FNDC4	Liver-RFI
ENSBTAG00000018220	RGSL1	Liver-RFI
ENSBTAG00000018260	MFSD11	Liver-RFI
ENSBTAG00000018269	MPV17	Liver-RFI
ENSBTAG00000018318	DNAJB5	Liver-RFI
ENSBTAG00000018339	ATP5MC1	Liver-RFI
ENSBTAG00000018349	IFI30	Liver-RFI
ENSBTAG00000018358	STAC3	Liver-RFI
ENSBTAG00000018394	SDR42E1	Liver-RFI
ENSBTAG00000018395	KIAA1217	Liver-RFI
ENSBTAG00000018637	HDDC3	Liver-RFI
ENSBTAG00000018909	CREB5	Liver-RFI
ENSBTAG00000018966	PLCE1	Liver-RFI
ENSBTAG00000019130	FAM149B1	Liver-RFI
ENSBTAG00000019164	RHOBTB1	Liver-RFI
ENSBTAG00000019187	ZNF462	Liver-RFI
ENSBTAG00000019193	SETD5	Liver-RFI
ENSBTAG00000019294	ABCC9	Liver-RFI
ENSBTAG00000019327	NRAP	Liver-RFI
ENSBTAG00000019337	ACVR1C	Liver-RFI
ENSBTAG00000019358	RNF214	Liver-RFI
ENSBTAG00000019382	PKDCC	Liver-RFI
ENSBTAG00000019460	MOXD1	Liver-RFI
ENSBTAG00000019585	MYOM1	Liver-RFI
ENSBTAG00000019611	MAGI3	Liver-RFI
ENSBTAG00000019627	THY1	Liver-RFI
ENSBTAG00000019692	BCL2L2	Liver-RFI
ENSBTAG00000019695	RLF	Liver-RFI
ENSBTAG00000019804	SNRNP25	Liver-RFI
ENSBTAG00000019855	MAP3K15	Liver-RFI
ENSBTAG00000019906	VPS25	Liver-RFI
ENSBTAG00000019907	WNK4	Liver-RFI
ENSBTAG00000019911	COA3	Liver-RFI
ENSBTAG00000019954	ABHD2	Liver-RFI
ENSBTAG00000020035	RCAN1	Liver-RFI
ENSBTAG00000020116	JSP.1	Liver-RFI
ENSBTAG00000020152	PFDN2	Liver-RFI
ENSBTAG00000020205	PDE8B	Liver-RFI
ENSBTAG00000020330	BTG1	Liver-RFI
ENSBTAG00000020422	CHD8	Liver-RFI
ENSBTAG00000020436	KIF27	Liver-RFI
ENSBTAG00000020514	ENSBTAG00000020514	Liver-RFI
ENSBTAG00000020569	CACNA2D1	Liver-RFI
ENSBTAG00000020573	SCUBE2	Liver-RFI
ENSBTAG00000020611	GLB1L	Liver-RFI
ENSBTAG00000020701	MEF2C	Liver-RFI
ENSBTAG00000020707	ADGRG6	Liver-RFI
ENSBTAG00000020869	DDC	Liver-RFI
ENSBTAG00000020878	DMTF1	Liver-RFI
ENSBTAG00000020895	LOXL4	Liver-RFI
ENSBTAG00000020911	FNBP4	Liver-RFI
ENSBTAG00000020999	DDB2	Liver-RFI
ENSBTAG00000021024	MACF1	Liver-RFI
ENSBTAG00000021033	SGK2	Liver-RFI
ENSBTAG00000021050	ECEL1	Liver-RFI
ENSBTAG00000021107	STXBP5	Liver-RFI
ENSBTAG00000021118	CYP26A1	Liver-RFI
ENSBTAG00000021164	SLMAP	Liver-RFI
ENSBTAG00000021168	SIRT4	Liver-RFI
ENSBTAG00000021211	DPT	Liver-RFI
ENSBTAG00000021253	PRDM15	Liver-RFI
ENSBTAG00000021346	CCDC34	Liver-RFI
ENSBTAG00000021393	FLRT2	Liver-RFI
ENSBTAG00000021416	PRXL2A	Liver-RFI
ENSBTAG00000021457	EFEMP2	Liver-RFI
ENSBTAG00000021466	COL3A1	Liver-RFI
ENSBTAG00000021471	GIN1	Liver-RFI
ENSBTAG00000021487	CIART	Liver-RFI
ENSBTAG00000021538	MYO1E	Liver-RFI
ENSBTAG00000021658	TAMALIN	Liver-RFI
ENSBTAG00000021661	APAF1	Liver-RFI
ENSBTAG00000021672	RGS1	Liver-RFI
ENSBTAG00000021751	RASEF	Liver-RFI
ENSBTAG00000021813	AMACR	Liver-RFI
ENSBTAG00000021815	STARD13	Liver-RFI
ENSBTAG00000021841	CHD7	Liver-RFI
ENSBTAG00000021857	ARHGAP21	Liver-RFI
ENSBTAG00000021957	LTBP2	Liver-RFI
ENSBTAG00000021964	CDH17	Liver-RFI
ENSBTAG00000021970	EYA4	Liver-RFI
ENSBTAG00000022028	DERL3	Liver-RFI
ENSBTAG00000022155	FSTL1	Liver-RFI
ENSBTAG00000022294	FADS1	Liver-RFI
ENSBTAG00000022632	TCTA	Liver-RFI
ENSBTAG00000022777	CDC42BPA	Liver-RFI
ENSBTAG00000022808	CACUL1	Liver-RFI
ENSBTAG00000023416	PPP2R3A	Liver-RFI
ENSBTAG00000023529	SPEF2	Liver-RFI
ENSBTAG00000023929	FOSL2	Liver-RFI
ENSBTAG00000023941	CPN1	Liver-RFI
ENSBTAG00000024291	GARIN1A	Liver-RFI
ENSBTAG00000024822	SETX	Liver-RFI
ENSBTAG00000025258	ENSBTAG00000025258	Liver-RFI
ENSBTAG00000025426	NSD1	Liver-RFI
ENSBTAG00000025434	ZFP36L1	Liver-RFI
ENSBTAG00000025942	HPGD	Liver-RFI
ENSBTAG00000025964	MAST4	Liver-RFI
ENSBTAG00000026278	CLDN4	Liver-RFI
ENSBTAG00000026461	CACNA1H	Liver-RFI
ENSBTAG00000026523	PLAGL1	Liver-RFI
ENSBTAG00000026936	ZGRF1	Liver-RFI
ENSBTAG00000027312	ECT2L	Liver-RFI
ENSBTAG00000027569	APBB2	Liver-RFI
ENSBTAG00000027727	ENSBTAG00000027727	Liver-RFI
ENSBTAG00000027916	MALT1	Liver-RFI
ENSBTAG00000029828	ENSBTAG00000029828	Liver-RFI
ENSBTAG00000030173	QRICH2	Liver-RFI
ENSBTAG00000030669	FGGY	Liver-RFI
ENSBTAG00000030674	AK4	Liver-RFI
ENSBTAG00000031184	CDKN1C	Liver-RFI
ENSBTAG00000031231	IRF1	Liver-RFI
ENSBTAG00000031573	NMRK2	Liver-RFI
ENSBTAG00000031579	SGO2	Liver-RFI
ENSBTAG00000031750	PLAC8B	Liver-RFI
ENSBTAG00000032059	TGM5	Liver-RFI
ENSBTAG00000032092	CDH11	Liver-RFI
ENSBTAG00000032122	CD19	Liver-RFI
ENSBTAG00000032130	CATSPER2	Liver-RFI
ENSBTAG00000032304	ACY1	Liver-RFI
ENSBTAG00000032436	UBC	Liver-RFI
ENSBTAG00000032477	HECTD1	Liver-RFI
ENSBTAG00000032617	FBXO44	Liver-RFI
ENSBTAG00000032657	TEAD1	Liver-RFI
ENSBTAG00000032704	NAPB	Liver-RFI
ENSBTAG00000033270	SEBOX	Liver-RFI
ENSBTAG00000033457	CCAR1	Liver-RFI
ENSBTAG00000033642	ENSBTAG00000033642	Liver-RFI
ENSBTAG00000035174	THOC3	Liver-RFI
ENSBTAG00000035998	CKB	Liver-RFI
ENSBTAG00000036099	ENSBTAG00000036099	Liver-RFI
ENSBTAG00000036401	bta-mir-147	Liver-RFI
ENSBTAG00000037377	ABHD14B	Liver-RFI
ENSBTAG00000037389	TRIM44	Liver-RFI
ENSBTAG00000037570	ENSBTAG00000037570	Liver-RFI
ENSBTAG00000037644	HBB	Liver-RFI
ENSBTAG00000037651	S100A2	Liver-RFI
ENSBTAG00000037673	GSTM1	Liver-RFI
ENSBTAG00000037756	TET1	Liver-RFI
ENSBTAG00000037778	CXCL3	Liver-RFI
ENSBTAG00000037811	CCL2	Liver-RFI
ENSBTAG00000037856	MGC152281	Liver-RFI
ENSBTAG00000037938	ENSBTAG00000037938	Liver-RFI
ENSBTAG00000038128	BOLA-DQA5	Liver-RFI
ENSBTAG00000038251	NAA16	Liver-RFI
ENSBTAG00000038316	GPATCH8	Liver-RFI
ENSBTAG00000038536	ENSBTAG00000038536	Liver-RFI
ENSBTAG00000039190	SLC9A5	Liver-RFI
ENSBTAG00000039509	GPRC5A	Liver-RFI
ENSBTAG00000039823	KBTBD7	Liver-RFI
ENSBTAG00000039991	UGT2B10	Liver-RFI
ENSBTAG00000040034	ENSBTAG00000040034	Liver-RFI
ENSBTAG00000040070	SCGB1D	Liver-RFI
ENSBTAG00000040199	POLR2H	Liver-RFI
ENSBTAG00000040569	NLRX1	Liver-RFI
ENSBTAG00000043546	ND6	Liver-RFI
ENSBTAG00000043553	GPX3	Liver-RFI
ENSBTAG00000043567	ENSBTAG00000043567	Liver-RFI
ENSBTAG00000043570	ENSBTAG00000043570	Liver-RFI
ENSBTAG00000043953	SPIB	Liver-RFI
ENSBTAG00000044126	SNTB1	Liver-RFI
ENSBTAG00000045588	ENSBTAG00000045588	Liver-RFI
ENSBTAG00000045880	ENSBTAG00000045880	Liver-RFI
ENSBTAG00000046177	IGFN1	Liver-RFI
ENSBTAG00000046189	RNASE13	Liver-RFI
ENSBTAG00000046547	CIDEA	Liver-RFI
ENSBTAG00000046668	ANG2	Liver-RFI
ENSBTAG00000046670	MLX	Liver-RFI
ENSBTAG00000046708	PDP2	Liver-RFI
ENSBTAG00000046768	IGFBP1	Liver-RFI
ENSBTAG00000046841	IRF2BP2	Liver-RFI
ENSBTAG00000047550	KIAA2026	Liver-RFI
ENSBTAG00000047752	OTUD1	Liver-RFI
ENSBTAG00000047833	AFM	Liver-RFI
ENSBTAG00000047874	PRPF38B	Liver-RFI
ENSBTAG00000048135	ENSBTAG00000048135	Liver-RFI
ENSBTAG00000048273	C6H4orf3	Liver-RFI
ENSBTAG00000048304	ENSBTAG00000048304	Liver-RFI
ENSBTAG00000048402	ENSBTAG00000048402	Liver-RFI
ENSBTAG00000048466	ENSBTAG00000048466	Liver-RFI
ENSBTAG00000048508	INHBA	Liver-RFI
ENSBTAG00000048608	5_8S_rRNA	Liver-RFI
ENSBTAG00000048707	ENSBTAG00000048707	Liver-RFI
ENSBTAG00000048770	ENSBTAG00000048770	Liver-RFI
ENSBTAG00000048796	ENSBTAG00000048796	Liver-RFI
ENSBTAG00000048856	C16H1orf115	Liver-RFI
ENSBTAG00000049098	ZNF496	Liver-RFI
ENSBTAG00000049120	ENSBTAG00000049120	Liver-RFI
ENSBTAG00000049220	ENSBTAG00000049220	Liver-RFI
ENSBTAG00000049223	SPTSSB	Liver-RFI
ENSBTAG00000049291	ENSBTAG00000049291	Liver-RFI
ENSBTAG00000049665	B3GNT9	Liver-RFI
ENSBTAG00000049733	ATXN7L1	Liver-RFI
ENSBTAG00000049941	ENSBTAG00000049941	Liver-RFI
ENSBTAG00000050273	ENSBTAG00000050273	Liver-RFI
ENSBTAG00000050417	ENSBTAG00000050417	Liver-RFI
ENSBTAG00000050473	PRR16	Liver-RFI
ENSBTAG00000050482	ZNF148	Liver-RFI
ENSBTAG00000050510	ENSBTAG00000050510	Liver-RFI
ENSBTAG00000050515	ENSBTAG00000050515	Liver-RFI
ENSBTAG00000050562	ENSBTAG00000050562	Liver-RFI
ENSBTAG00000050852	CXCL9	Liver-RFI
ENSBTAG00000050933	SHISA4	Liver-RFI
ENSBTAG00000051169	ERICH2	Liver-RFI
ENSBTAG00000051239	ENSBTAG00000051239	Liver-RFI
ENSBTAG00000051267	CRADD	Liver-RFI
ENSBTAG00000051600	ENSBTAG00000051600	Liver-RFI
ENSBTAG00000051947	PTMA	Liver-RFI
ENSBTAG00000052100	ENSBTAG00000052100	Liver-RFI
ENSBTAG00000052394	ENSBTAG00000052394	Liver-RFI
ENSBTAG00000052397	ENSBTAG00000052397	Liver-RFI
ENSBTAG00000052606	TRIM5	Liver-RFI
ENSBTAG00000052709	ENSBTAG00000052709	Liver-RFI
ENSBTAG00000053223	CTDSPL	Liver-RFI
ENSBTAG00000053478	ENSBTAG00000053478	Liver-RFI
ENSBTAG00000053951	SPX	Liver-RFI
ENSBTAG00000054059	MYCL	Liver-RFI
ENSBTAG00000054199	COA4	Liver-RFI
ENSBTAG00000054239	ENSBTAG00000054239	Liver-RFI
ENSBTAG00000054697	ENSBTAG00000054697	Liver-RFI
ENSBTAG00000054731	ENSBTAG00000054731	Liver-RFI
ENSBTAG00000054751	ENSBTAG00000054751	Liver-RFI
ENSBTAG00000055078	ENSBTAG00000055078	Liver-RFI
ENSBTAG00000055158	TP53INP1	Liver-RFI
ENSBTAG00000055240	ENSBTAG00000055240	Liver-RFI
ENSBTAG00000000057	THBS3	Liver-Diet
ENSBTAG00000000090	SEC31B	Liver-Diet
ENSBTAG00000000115	VPS54	Liver-Diet
ENSBTAG00000000139	KMT5A	Liver-Diet
ENSBTAG00000000181	SUSD3	Liver-Diet
ENSBTAG00000000205	MMD	Liver-Diet
ENSBTAG00000000240	AKAP7	Liver-Diet
ENSBTAG00000000313	NUDT13	Liver-Diet
ENSBTAG00000000387	NICN1	Liver-Diet
ENSBTAG00000000446	ATP11A	Liver-Diet
ENSBTAG00000000483	HYAL1	Liver-Diet
ENSBTAG00000000540	RNF112	Liver-Diet
ENSBTAG00000000569	HES1	Liver-Diet
ENSBTAG00000000603	JAM2	Liver-Diet
ENSBTAG00000000604	GPNMB	Liver-Diet
ENSBTAG00000000621	CATSPERG	Liver-Diet
ENSBTAG00000000658	WDR97	Liver-Diet
ENSBTAG00000000671	PARP3	Liver-Diet
ENSBTAG00000000764	GIPC1	Liver-Diet
ENSBTAG00000000831	CTNS	Liver-Diet
ENSBTAG00000000943	ZNF286A	Liver-Diet
ENSBTAG00000000987	OTOG	Liver-Diet
ENSBTAG00000000993	N4BP2L1	Liver-Diet
ENSBTAG00000001002	TCF7	Liver-Diet
ENSBTAG00000001123	SNRNP48	Liver-Diet
ENSBTAG00000001153	TLE2	Liver-Diet
ENSBTAG00000001160	GMEB1	Liver-Diet
ENSBTAG00000001178	USPL1	Liver-Diet
ENSBTAG00000001179	TEP1	Liver-Diet
ENSBTAG00000001254	ANKRD46	Liver-Diet
ENSBTAG00000001320	VPS16	Liver-Diet
ENSBTAG00000001335	GHR	Liver-Diet
ENSBTAG00000001410	GRAMD1B	Liver-Diet
ENSBTAG00000001511	BCL6	Liver-Diet
ENSBTAG00000001514	ASB11	Liver-Diet
ENSBTAG00000001585	WIPF1	Liver-Diet
ENSBTAG00000001609	MAP2K6	Liver-Diet
ENSBTAG00000001626	CTPS1	Liver-Diet
ENSBTAG00000001634	PHF1	Liver-Diet
ENSBTAG00000001656	TMEM254	Liver-Diet
ENSBTAG00000001702	TMEM107	Liver-Diet
ENSBTAG00000001796	CATSPERD	Liver-Diet
ENSBTAG00000001807	AKAP8	Liver-Diet
ENSBTAG00000001881	SLC10A1	Liver-Diet
ENSBTAG00000001890	RUBCN	Liver-Diet
ENSBTAG00000001956	HINT3	Liver-Diet
ENSBTAG00000001962	MRPS27	Liver-Diet
ENSBTAG00000001992	CYP51A1	Liver-Diet
ENSBTAG00000002055	ZFP28	Liver-Diet
ENSBTAG00000002082	MARCKS	Liver-Diet
ENSBTAG00000002126	PFKFB2	Liver-Diet
ENSBTAG00000002178	PPL	Liver-Diet
ENSBTAG00000002255	BHMT	Liver-Diet
ENSBTAG00000002275	PTP4A1	Liver-Diet
ENSBTAG00000002340	STEAP4	Liver-Diet
ENSBTAG00000002362	APOLD1	Liver-Diet
ENSBTAG00000002368	TULP2	Liver-Diet
ENSBTAG00000002412	CYB5B	Liver-Diet
ENSBTAG00000002428	PPA2	Liver-Diet
ENSBTAG00000002490	CHPT1	Liver-Diet
ENSBTAG00000002559	MIOX	Liver-Diet
ENSBTAG00000002561	CCDC120	Liver-Diet
ENSBTAG00000002626	ARHGAP6	Liver-Diet
ENSBTAG00000002699	KIT	Liver-Diet
ENSBTAG00000002767	GNB4	Liver-Diet
ENSBTAG00000002854	TMEM63A	Liver-Diet
ENSBTAG00000002863	ACAA2	Liver-Diet
ENSBTAG00000002953	TXN	Liver-Diet
ENSBTAG00000003020	SSC4D	Liver-Diet
ENSBTAG00000003049	MICALL2	Liver-Diet
ENSBTAG00000003068	MSMO1	Liver-Diet
ENSBTAG00000003083	SLC50A1	Liver-Diet
ENSBTAG00000003261	AURKC	Liver-Diet
ENSBTAG00000003282	SLCO1A2	Liver-Diet
ENSBTAG00000003325	SNRK	Liver-Diet
ENSBTAG00000003457	ATF5	Liver-Diet
ENSBTAG00000003490	ELMO1	Liver-Diet
ENSBTAG00000003499	ENPP4	Liver-Diet
ENSBTAG00000003514	HSF4	Liver-Diet
ENSBTAG00000003566	ARFIP2	Liver-Diet
ENSBTAG00000003711	EPAS1	Liver-Diet
ENSBTAG00000003801	MBD1	Liver-Diet
ENSBTAG00000003806	ECM1	Liver-Diet
ENSBTAG00000003819	STK36	Liver-Diet
ENSBTAG00000003901	DNMT3B	Liver-Diet
ENSBTAG00000003928	ATG16L1	Liver-Diet
ENSBTAG00000003943	TTC39B	Liver-Diet
ENSBTAG00000003958	TMEM220	Liver-Diet
ENSBTAG00000003959	ARHGAP24	Liver-Diet
ENSBTAG00000003971	E2F1	Liver-Diet
ENSBTAG00000004075	IDI1	Liver-Diet
ENSBTAG00000004118	ALAS1	Liver-Diet
ENSBTAG00000004131	RAP2C	Liver-Diet
ENSBTAG00000004200	GTPBP3	Liver-Diet
ENSBTAG00000004231	GPM6A	Liver-Diet
ENSBTAG00000004256	ODC1	Liver-Diet
ENSBTAG00000004303	SLC27A2	Liver-Diet
ENSBTAG00000004305	RGS16	Liver-Diet
ENSBTAG00000004347	ADGRF5	Liver-Diet
ENSBTAG00000004376	PAN2	Liver-Diet
ENSBTAG00000004380	STAT2	Liver-Diet
ENSBTAG00000004414	SLC30A10	Liver-Diet
ENSBTAG00000004440	SLC15A1	Liver-Diet
ENSBTAG00000004497	KANSL3	Liver-Diet
ENSBTAG00000004511	VAV2	Liver-Diet
ENSBTAG00000004659	COQ10B	Liver-Diet
ENSBTAG00000004873	CCNL2	Liver-Diet
ENSBTAG00000004979	MRS2	Liver-Diet
ENSBTAG00000005111	BMP2	Liver-Diet
ENSBTAG00000005119	PSMD1	Liver-Diet
ENSBTAG00000005244	RASL11A	Liver-Diet
ENSBTAG00000005260	SPP1	Liver-Diet
ENSBTAG00000005339	VEGFA	Liver-Diet
ENSBTAG00000005464	ADCY6	Liver-Diet
ENSBTAG00000005498	SQLE	Liver-Diet
ENSBTAG00000005557	AFDN	Liver-Diet
ENSBTAG00000005586	GATM	Liver-Diet
ENSBTAG00000005589	STK19	Liver-Diet
ENSBTAG00000005668	SLC39A8	Liver-Diet
ENSBTAG00000005691	FGF2	Liver-Diet
ENSBTAG00000005694	TMED10	Liver-Diet
ENSBTAG00000005724	SYTL4	Liver-Diet
ENSBTAG00000005785	DPY19L1	Liver-Diet
ENSBTAG00000005838	ULK3	Liver-Diet
ENSBTAG00000005842	ABCC10	Liver-Diet
ENSBTAG00000005928	MINPP1	Liver-Diet
ENSBTAG00000005963	MAT1A	Liver-Diet
ENSBTAG00000005976	HSD17B7	Liver-Diet
ENSBTAG00000006063	TMEM230	Liver-Diet
ENSBTAG00000006066	CDS2	Liver-Diet
ENSBTAG00000006124	MAU2	Liver-Diet
ENSBTAG00000006158	DZIP3	Liver-Diet
ENSBTAG00000006160	SUOX	Liver-Diet
ENSBTAG00000006189	ACTG1	Liver-Diet
ENSBTAG00000006202	ST13	Liver-Diet
ENSBTAG00000006212	GTF2IRD1	Liver-Diet
ENSBTAG00000006307	HSD17B11	Liver-Diet
ENSBTAG00000006349	EXTL1	Liver-Diet
ENSBTAG00000006350	SLC22A7	Liver-Diet
ENSBTAG00000006404	CENPT	Liver-Diet
ENSBTAG00000006420	BMPR2	Liver-Diet
ENSBTAG00000006439	DOCK11	Liver-Diet
ENSBTAG00000006472	GPR143	Liver-Diet
ENSBTAG00000006491	AGL	Liver-Diet
ENSBTAG00000006550	GABARAPL2	Liver-Diet
ENSBTAG00000006561	RASGEF1B	Liver-Diet
ENSBTAG00000006588	CBY1	Liver-Diet
ENSBTAG00000006599	INHBE	Liver-Diet
ENSBTAG00000006608	GGT5	Liver-Diet
ENSBTAG00000006676	FIBIN	Liver-Diet
ENSBTAG00000006688	RPS6KL1	Liver-Diet
ENSBTAG00000006732	NRCAM	Liver-Diet
ENSBTAG00000006755	C15H11orf58	Liver-Diet
ENSBTAG00000006816	ABHD17B	Liver-Diet
ENSBTAG00000006862	MEIS3	Liver-Diet
ENSBTAG00000006884	PABPN1	Liver-Diet
ENSBTAG00000006934	CYP11A1	Liver-Diet
ENSBTAG00000006937	ABCA10	Liver-Diet
ENSBTAG00000006941	ATAT1	Liver-Diet
ENSBTAG00000006955	CPNE1	Liver-Diet
ENSBTAG00000007071	RAI14	Liver-Diet
ENSBTAG00000007102	GTSE1	Liver-Diet
ENSBTAG00000007115	GSR	Liver-Diet
ENSBTAG00000007202	EI24	Liver-Diet
ENSBTAG00000007256	DYRK2	Liver-Diet
ENSBTAG00000007304	CLK3	Liver-Diet
ENSBTAG00000007312	CD209	Liver-Diet
ENSBTAG00000007334	NFKBID	Liver-Diet
ENSBTAG00000007374	LHFPL2	Liver-Diet
ENSBTAG00000007388	ZC3H12D	Liver-Diet
ENSBTAG00000007399	LAMP2	Liver-Diet
ENSBTAG00000007429	SPNS2	Liver-Diet
ENSBTAG00000007439	TENM4	Liver-Diet
ENSBTAG00000007494	SMARCA2	Liver-Diet
ENSBTAG00000007540	GLUD1	Liver-Diet
ENSBTAG00000007629	THAP1	Liver-Diet
ENSBTAG00000007719	MFSD6	Liver-Diet
ENSBTAG00000007804	RILPL2	Liver-Diet
ENSBTAG00000007844	CETN2	Liver-Diet
ENSBTAG00000007890	SEC14L5	Liver-Diet
ENSBTAG00000008079	NRBP2	Liver-Diet
ENSBTAG00000008097	WNT2	Liver-Diet
ENSBTAG00000008103	ALDH1A1	Liver-Diet
ENSBTAG00000008109	TMEM97	Liver-Diet
ENSBTAG00000008114	CD99	Liver-Diet
ENSBTAG00000008122	GNG5	Liver-Diet
ENSBTAG00000008143	STK17A	Liver-Diet
ENSBTAG00000008259	ACOD1	Liver-Diet
ENSBTAG00000008283	FLI1	Liver-Diet
ENSBTAG00000008341	ARSB	Liver-Diet
ENSBTAG00000008353	CDKN1A	Liver-Diet
ENSBTAG00000008386	CLPX	Liver-Diet
ENSBTAG00000008401	PFKFB3	Liver-Diet
ENSBTAG00000008483	CALCRL	Liver-Diet
ENSBTAG00000008492	ZMYM3	Liver-Diet
ENSBTAG00000008499	TROAP	Liver-Diet
ENSBTAG00000008530	SLC36A4	Liver-Diet
ENSBTAG00000008564	ENSBTAG00000008564	Liver-Diet
ENSBTAG00000008575	CGNL1	Liver-Diet
ENSBTAG00000008577	GRSF1	Liver-Diet
ENSBTAG00000008596	PRICKLE1	Liver-Diet
ENSBTAG00000008654	HOOK2	Liver-Diet
ENSBTAG00000008696	FAM120A	Liver-Diet
ENSBTAG00000008705	CABLES1	Liver-Diet
ENSBTAG00000008719	PRKCD	Liver-Diet
ENSBTAG00000008733	MAGED1	Liver-Diet
ENSBTAG00000008737	DR1	Liver-Diet
ENSBTAG00000008739	SAMD11	Liver-Diet
ENSBTAG00000008756	ELF3	Liver-Diet
ENSBTAG00000008792	RNASE6	Liver-Diet
ENSBTAG00000008808	CCDC17	Liver-Diet
ENSBTAG00000008817	LAMA4	Liver-Diet
ENSBTAG00000008839	AMER1	Liver-Diet
ENSBTAG00000008881	PURA	Liver-Diet
ENSBTAG00000008931	CREG1	Liver-Diet
ENSBTAG00000008966	TSPAN7	Liver-Diet
ENSBTAG00000008967	RAP1B	Liver-Diet
ENSBTAG00000008981	USP49	Liver-Diet
ENSBTAG00000009020	CRIM1	Liver-Diet
ENSBTAG00000009087	GNG10	Liver-Diet
ENSBTAG00000009152	ZNF391	Liver-Diet
ENSBTAG00000009156	CAMK2N1	Liver-Diet
ENSBTAG00000009174	HSD17B14	Liver-Diet
ENSBTAG00000009177	PLEKHA4	Liver-Diet
ENSBTAG00000009231	NSDHL	Liver-Diet
ENSBTAG00000009245	PPP2CB	Liver-Diet
ENSBTAG00000009287	EBP	Liver-Diet
ENSBTAG00000009391	ADPRH	Liver-Diet
ENSBTAG00000009488	NXF1	Liver-Diet
ENSBTAG00000009569	DOCK6	Liver-Diet
ENSBTAG00000009698	ABCD3	Liver-Diet
ENSBTAG00000009725	AOX1	Liver-Diet
ENSBTAG00000009733	FBP1	Liver-Diet
ENSBTAG00000009736	CDC42BPG	Liver-Diet
ENSBTAG00000009761	ACTR2	Liver-Diet
ENSBTAG00000009784	RAB32	Liver-Diet
ENSBTAG00000009826	GPD1L	Liver-Diet
ENSBTAG00000009862	CCDC198	Liver-Diet
ENSBTAG00000009963	MORC2	Liver-Diet
ENSBTAG00000009966	XRCC3	Liver-Diet
ENSBTAG00000009983	KIF23	Liver-Diet
ENSBTAG00000010136	CMAS	Liver-Diet
ENSBTAG00000010138	SEMA3B	Liver-Diet
ENSBTAG00000010161	CCL21	Liver-Diet
ENSBTAG00000010176	ILKAP	Liver-Diet
ENSBTAG00000010387	MINDY3	Liver-Diet
ENSBTAG00000010439	AKAP8L	Liver-Diet
ENSBTAG00000010477	TTC21A	Liver-Diet
ENSBTAG00000010519	NEURL4	Liver-Diet
ENSBTAG00000010689	NRG2	Liver-Diet
ENSBTAG00000010709	DLAT	Liver-Diet
ENSBTAG00000010812	P2RX4	Liver-Diet
ENSBTAG00000010818	AEBP2	Liver-Diet
ENSBTAG00000010948	CLIC2	Liver-Diet
ENSBTAG00000010956	SCARB2	Liver-Diet
ENSBTAG00000010976	KANK1	Liver-Diet
ENSBTAG00000011076	KCNN2	Liver-Diet
ENSBTAG00000011095	FAR2	Liver-Diet
ENSBTAG00000011100	CTSC	Liver-Diet
ENSBTAG00000011202	CARD19	Liver-Diet
ENSBTAG00000011225	TMX1	Liver-Diet
ENSBTAG00000011317	GOLGA2	Liver-Diet
ENSBTAG00000011334	NADK2	Liver-Diet
ENSBTAG00000011338	NREP	Liver-Diet
ENSBTAG00000011423	SERPINI2	Liver-Diet
ENSBTAG00000011451	RTN1	Liver-Diet
ENSBTAG00000011456	NT5C3B	Liver-Diet
ENSBTAG00000011483	SCARF1	Liver-Diet
ENSBTAG00000011723	GRIK5	Liver-Diet
ENSBTAG00000011770	TJP2	Liver-Diet
ENSBTAG00000011793	FDX1	Liver-Diet
ENSBTAG00000011824	OGN	Liver-Diet
ENSBTAG00000011839	HMGCS1	Liver-Diet
ENSBTAG00000011957	CREBL2	Liver-Diet
ENSBTAG00000011970	FNIP2	Liver-Diet
ENSBTAG00000011984	RSKR	Liver-Diet
ENSBTAG00000011986	PLSCR4	Liver-Diet
ENSBTAG00000012007	SOCS2	Liver-Diet
ENSBTAG00000012012	CYB5A	Liver-Diet
ENSBTAG00000012082	TNFRSF12A	Liver-Diet
ENSBTAG00000012126	PNPLA7	Liver-Diet
ENSBTAG00000012170	UBL3	Liver-Diet
ENSBTAG00000012212	CYP26B1	Liver-Diet
ENSBTAG00000012263	ASAP3	Liver-Diet
ENSBTAG00000012302	RTN4RL1	Liver-Diet
ENSBTAG00000012321	ZFAND6	Liver-Diet
ENSBTAG00000012353	ZNF34	Liver-Diet
ENSBTAG00000012355	RNF220	Liver-Diet
ENSBTAG00000012432	FDFT1	Liver-Diet
ENSBTAG00000012657	ZSWIM8	Liver-Diet
ENSBTAG00000012664	NDST2	Liver-Diet
ENSBTAG00000012675	MYO19	Liver-Diet
ENSBTAG00000012724	AJUBA	Liver-Diet
ENSBTAG00000012757	GCNT1	Liver-Diet
ENSBTAG00000012851	SLC5A1	Liver-Diet
ENSBTAG00000012854	GSDMB	Liver-Diet
ENSBTAG00000012941	IFT46	Liver-Diet
ENSBTAG00000012998	NAA30	Liver-Diet
ENSBTAG00000013045	DKC1	Liver-Diet
ENSBTAG00000013116	PLCB4	Liver-Diet
ENSBTAG00000013148	CLDN1	Liver-Diet
ENSBTAG00000013187	DLG5	Liver-Diet
ENSBTAG00000013254	XPO1	Liver-Diet
ENSBTAG00000013288	SUGP2	Liver-Diet
ENSBTAG00000013311	GSPT2	Liver-Diet
ENSBTAG00000013343	FTL	Liver-Diet
ENSBTAG00000013392	PLD2	Liver-Diet
ENSBTAG00000013436	HAUS5	Liver-Diet
ENSBTAG00000013452	AQP9	Liver-Diet
ENSBTAG00000013555	ACVR1B	Liver-Diet
ENSBTAG00000013629	GET1	Liver-Diet
ENSBTAG00000013697	CLASRP	Liver-Diet
ENSBTAG00000013774	CCDC9B	Liver-Diet
ENSBTAG00000013813	KLHL17	Liver-Diet
ENSBTAG00000013821	RIOK1	Liver-Diet
ENSBTAG00000013824	WWC3	Liver-Diet
ENSBTAG00000014024	POMP	Liver-Diet
ENSBTAG00000014044	VEZT	Liver-Diet
ENSBTAG00000014270	UNC5B	Liver-Diet
ENSBTAG00000014393	CLK2	Liver-Diet
ENSBTAG00000014405	OSBPL6	Liver-Diet
ENSBTAG00000014461	ANAPC13	Liver-Diet
ENSBTAG00000014517	KLB	Liver-Diet
ENSBTAG00000014536	SFXN1	Liver-Diet
ENSBTAG00000014603	VAMP1	Liver-Diet
ENSBTAG00000014730	NCAPD2	Liver-Diet
ENSBTAG00000014758	WIF1	Liver-Diet
ENSBTAG00000014944	TBXA2R	Liver-Diet
ENSBTAG00000014971	SEC61G	Liver-Diet
ENSBTAG00000015011	TRAPPC14	Liver-Diet
ENSBTAG00000015200	L2HGDH	Liver-Diet
ENSBTAG00000015202	DMAC2L	Liver-Diet
ENSBTAG00000015230	PLA2G12A	Liver-Diet
ENSBTAG00000015249	B4GALT1	Liver-Diet
ENSBTAG00000015251	ENSBTAG00000015251	Liver-Diet
ENSBTAG00000015263	CPSF7	Liver-Diet
ENSBTAG00000015415	UNC80	Liver-Diet
ENSBTAG00000015419	ARHGEF37	Liver-Diet
ENSBTAG00000015428	TMEM170A	Liver-Diet
ENSBTAG00000015450	CPEB3	Liver-Diet
ENSBTAG00000015474	SRSF11	Liver-Diet
ENSBTAG00000015478	SRD5A1	Liver-Diet
ENSBTAG00000015535	NEK8	Liver-Diet
ENSBTAG00000015607	ERMP1	Liver-Diet
ENSBTAG00000015738	GIGYF1	Liver-Diet
ENSBTAG00000015769	VSIG4	Liver-Diet
ENSBTAG00000015776	MFSD14A	Liver-Diet
ENSBTAG00000015780	RCN2	Liver-Diet
ENSBTAG00000015817	ELK1	Liver-Diet
ENSBTAG00000016060	CREM	Liver-Diet
ENSBTAG00000016092	SPATS2L	Liver-Diet
ENSBTAG00000016164	LMBRD1	Liver-Diet
ENSBTAG00000016197	PHLDB1	Liver-Diet
ENSBTAG00000016257	ZNF74	Liver-Diet
ENSBTAG00000016266	SDHD	Liver-Diet
ENSBTAG00000016365	ABCG5	Liver-Diet
ENSBTAG00000016366	ABCG8	Liver-Diet
ENSBTAG00000016448	ZBTB40	Liver-Diet
ENSBTAG00000016589	PRPF40B	Liver-Diet
ENSBTAG00000016599	MRPL53	Liver-Diet
ENSBTAG00000016622	TCAIM	Liver-Diet
ENSBTAG00000016720	RAB1A	Liver-Diet
ENSBTAG00000016733	NOL9	Liver-Diet
ENSBTAG00000016805	SGMS2	Liver-Diet
ENSBTAG00000016936	MISP3	Liver-Diet
ENSBTAG00000016937	C7H19orf67	Liver-Diet
ENSBTAG00000016963	ADAMTS6	Liver-Diet
ENSBTAG00000017043	CMKLR2	Liver-Diet
ENSBTAG00000017115	TMEM41A	Liver-Diet
ENSBTAG00000017151	SH3TC2	Liver-Diet
ENSBTAG00000017160	TBC1D7	Liver-Diet
ENSBTAG00000017167	LRAT	Liver-Diet
ENSBTAG00000017200	RHOJ	Liver-Diet
ENSBTAG00000017279	VAPA	Liver-Diet
ENSBTAG00000017376	GALNT5	Liver-Diet
ENSBTAG00000017395	CERS5	Liver-Diet
ENSBTAG00000017402	OSBPL2	Liver-Diet
ENSBTAG00000017452	RCAN3	Liver-Diet
ENSBTAG00000017490	PLD1	Liver-Diet
ENSBTAG00000017493	JADE1	Liver-Diet
ENSBTAG00000017517	ZNF236	Liver-Diet
ENSBTAG00000017580	RFX5	Liver-Diet
ENSBTAG00000017753	APP	Liver-Diet
ENSBTAG00000017801	ATP6AP2	Liver-Diet
ENSBTAG00000017803	RAB14	Liver-Diet
ENSBTAG00000017826	SCLY	Liver-Diet
ENSBTAG00000017850	ARHGEF6	Liver-Diet
ENSBTAG00000017894	CAD	Liver-Diet
ENSBTAG00000017905	WDR91	Liver-Diet
ENSBTAG00000017932	CENATAC	Liver-Diet
ENSBTAG00000017967	PTGES3	Liver-Diet
ENSBTAG00000017983	PRELID3A	Liver-Diet
ENSBTAG00000017994	MAX	Liver-Diet
ENSBTAG00000018002	DTX3	Liver-Diet
ENSBTAG00000018007	NR2F2	Liver-Diet
ENSBTAG00000018054	FABP1	Liver-Diet
ENSBTAG00000018103	HMGB1	Liver-Diet
ENSBTAG00000018142	DTL	Liver-Diet
ENSBTAG00000018254	CDKN1B	Liver-Diet
ENSBTAG00000018280	SLC28A3	Liver-Diet
ENSBTAG00000018289	TMEM150A	Liver-Diet
ENSBTAG00000018294	DNASE1L3	Liver-Diet
ENSBTAG00000018317	PPP2R2A	Liver-Diet
ENSBTAG00000018322	SEC24A	Liver-Diet
ENSBTAG00000018332	PPTC7	Liver-Diet
ENSBTAG00000018373	DPYSL2	Liver-Diet
ENSBTAG00000018456	ZNF7	Liver-Diet
ENSBTAG00000018474	IL6R	Liver-Diet
ENSBTAG00000018497	CAVIN2	Liver-Diet
ENSBTAG00000018557	YTHDF3	Liver-Diet
ENSBTAG00000018625	ZNF263	Liver-Diet
ENSBTAG00000018646	ATP6V1B2	Liver-Diet
ENSBTAG00000018667	RCL1	Liver-Diet
ENSBTAG00000018706	PCTP	Liver-Diet
ENSBTAG00000018761	SLC35F6	Liver-Diet
ENSBTAG00000018773	RND1	Liver-Diet
ENSBTAG00000018801	SNX3	Liver-Diet
ENSBTAG00000018831	DAO	Liver-Diet
ENSBTAG00000018843	SERPINA1	Liver-Diet
ENSBTAG00000018854	SOD1	Liver-Diet
ENSBTAG00000018868	METTL9	Liver-Diet
ENSBTAG00000018926	LEAP2	Liver-Diet
ENSBTAG00000019099	SLC25A37	Liver-Diet
ENSBTAG00000019197	TASOR2	Liver-Diet
ENSBTAG00000019218	ATP6V0A1	Liver-Diet
ENSBTAG00000019219	SH2B1	Liver-Diet
ENSBTAG00000019231	MAIP1	Liver-Diet
ENSBTAG00000019246	SC5D	Liver-Diet
ENSBTAG00000019402	CFAP100	Liver-Diet
ENSBTAG00000019448	CLDN7	Liver-Diet
ENSBTAG00000019500	CNIH1	Liver-Diet
ENSBTAG00000019577	ACKR4	Liver-Diet
ENSBTAG00000019645	TFDP1	Liver-Diet
ENSBTAG00000019767	MIER2	Liver-Diet
ENSBTAG00000019866	NRP1	Liver-Diet
ENSBTAG00000019954	ABHD2	Liver-Diet
ENSBTAG00000019975	IL7R	Liver-Diet
ENSBTAG00000020014	CEP104	Liver-Diet
ENSBTAG00000020023	MTHFS	Liver-Diet
ENSBTAG00000020084	LONRF1	Liver-Diet
ENSBTAG00000020097	PERP	Liver-Diet
ENSBTAG00000020148	TEK	Liver-Diet
ENSBTAG00000020199	F2R	Liver-Diet
ENSBTAG00000020279	ALG9	Liver-Diet
ENSBTAG00000020352	PAQR5	Liver-Diet
ENSBTAG00000020459	TIMELESS	Liver-Diet
ENSBTAG00000020527	IDH1	Liver-Diet
ENSBTAG00000020657	FAT1	Liver-Diet
ENSBTAG00000020704	RAMP3	Liver-Diet
ENSBTAG00000020723	ENSBTAG00000020723	Liver-Diet
ENSBTAG00000020729	DHRS7	Liver-Diet
ENSBTAG00000020758	MAP3K12	Liver-Diet
ENSBTAG00000020819	YY1	Liver-Diet
ENSBTAG00000020844	PGAP4	Liver-Diet
ENSBTAG00000020935	HIF1A	Liver-Diet
ENSBTAG00000020936	NOD2	Liver-Diet
ENSBTAG00000020959	SET	Liver-Diet
ENSBTAG00000020975	SYNGAP1	Liver-Diet
ENSBTAG00000020990	P2RY14	Liver-Diet
ENSBTAG00000021025	P3H2	Liver-Diet
ENSBTAG00000021115	ZNF692	Liver-Diet
ENSBTAG00000021118	CYP26A1	Liver-Diet
ENSBTAG00000021214	FBXL5	Liver-Diet
ENSBTAG00000021468	MED24	Liver-Diet
ENSBTAG00000021483	OLFML1	Liver-Diet
ENSBTAG00000021516	GSTA1	Liver-Diet
ENSBTAG00000021519	CAMLG	Liver-Diet
ENSBTAG00000021543	MDFIC	Liver-Diet
ENSBTAG00000021602	CTTNBP2NL	Liver-Diet
ENSBTAG00000021703	MED12L	Liver-Diet
ENSBTAG00000021723	EME1	Liver-Diet
ENSBTAG00000021725	PCID2	Liver-Diet
ENSBTAG00000021768	CCNG2	Liver-Diet
ENSBTAG00000021859	PDSS2	Liver-Diet
ENSBTAG00000021986	MAPK1IP1L	Liver-Diet
ENSBTAG00000022329	SLCO1B3	Liver-Diet
ENSBTAG00000022449	SCD5	Liver-Diet
ENSBTAG00000022564	AKR1C4	Liver-Diet
ENSBTAG00000023529	SPEF2	Liver-Diet
ENSBTAG00000023549	CYP2C19	Liver-Diet
ENSBTAG00000023551	MOB3C	Liver-Diet
ENSBTAG00000023666	ENSBTAG00000023666	Liver-Diet
ENSBTAG00000023939	ENSBTAG00000023939	Liver-Diet
ENSBTAG00000024255	UOX	Liver-Diet
ENSBTAG00000024561	H3-3A	Liver-Diet
ENSBTAG00000024726	HJURP	Liver-Diet
ENSBTAG00000025258	ENSBTAG00000025258	Liver-Diet
ENSBTAG00000025425	RAB24	Liver-Diet
ENSBTAG00000025564	RPL36AL	Liver-Diet
ENSBTAG00000025756	ENSBTAG00000025756	Liver-Diet
ENSBTAG00000025760	ENSBTAG00000025760	Liver-Diet
ENSBTAG00000026461	CACNA1H	Liver-Diet
ENSBTAG00000026748	GULO	Liver-Diet
ENSBTAG00000027173	CHP1	Liver-Diet
ENSBTAG00000027764	EID1	Liver-Diet
ENSBTAG00000027924	SNX18	Liver-Diet
ENSBTAG00000029828	ENSBTAG00000029828	Liver-Diet
ENSBTAG00000030168	MIF4GD	Liver-Diet
ENSBTAG00000030175	FBF1	Liver-Diet
ENSBTAG00000030247	NSMF	Liver-Diet
ENSBTAG00000030563	PRRG2	Liver-Diet
ENSBTAG00000030567	ODF2	Liver-Diet
ENSBTAG00000030882	ENSBTAG00000030882	Liver-Diet
ENSBTAG00000031295	HSDL2	Liver-Diet
ENSBTAG00000031551	PRSS53	Liver-Diet
ENSBTAG00000031564	GNL3L	Liver-Diet
ENSBTAG00000031715	PCMTD2	Liver-Diet
ENSBTAG00000031747	HMGN4	Liver-Diet
ENSBTAG00000031765	CFAP119	Liver-Diet
ENSBTAG00000031778	H2BC5	Liver-Diet
ENSBTAG00000031919	SLC35E3	Liver-Diet
ENSBTAG00000032051	SULT1C4	Liver-Diet
ENSBTAG00000032083	DHX33	Liver-Diet
ENSBTAG00000032588	TMEM150C	Liver-Diet
ENSBTAG00000032996	P4HA1	Liver-Diet
ENSBTAG00000033080	RPL15	Liver-Diet
ENSBTAG00000033221	CCDC152	Liver-Diet
ENSBTAG00000033412	B3GLCT	Liver-Diet
ENSBTAG00000034106	CYP8B1	Liver-Diet
ENSBTAG00000034139	ADH4	Liver-Diet
ENSBTAG00000035662	CAMK4	Liver-Diet
ENSBTAG00000036028	BEX2	Liver-Diet
ENSBTAG00000037508	EBF1	Liver-Diet
ENSBTAG00000037566	ZNF500	Liver-Diet
ENSBTAG00000038195	CD302	Liver-Diet
ENSBTAG00000038428	RELB	Liver-Diet
ENSBTAG00000038889	RILP	Liver-Diet
ENSBTAG00000038962	SLC6A11	Liver-Diet
ENSBTAG00000038970	ZBTB14	Liver-Diet
ENSBTAG00000038979	TMEM167B	Liver-Diet
ENSBTAG00000038981	ENSBTAG00000038981	Liver-Diet
ENSBTAG00000039050	P2RY2	Liver-Diet
ENSBTAG00000039196	ENSBTAG00000039196	Liver-Diet
ENSBTAG00000039343	ZBTB34	Liver-Diet
ENSBTAG00000039529	BTBD19	Liver-Diet
ENSBTAG00000039591	TMEM167A	Liver-Diet
ENSBTAG00000039740	LY6G5B	Liver-Diet
ENSBTAG00000039772	HTR2B	Liver-Diet
ENSBTAG00000039803	MYO7B	Liver-Diet
ENSBTAG00000039886	ENSBTAG00000039886	Liver-Diet
ENSBTAG00000040295	CHCHD2	Liver-Diet
ENSBTAG00000040333	QDPR	Liver-Diet
ENSBTAG00000043545	ENSBTAG00000043545	Liver-Diet
ENSBTAG00000043546	ND6	Liver-Diet
ENSBTAG00000043567	ENSBTAG00000043567	Liver-Diet
ENSBTAG00000043570	ENSBTAG00000043570	Liver-Diet
ENSBTAG00000043582	ENSBTAG00000043582	Liver-Diet
ENSBTAG00000043958	TMEM33	Liver-Diet
ENSBTAG00000044078	TESC	Liver-Diet
ENSBTAG00000044097	KLF7	Liver-Diet
ENSBTAG00000044208	DUSP4	Liver-Diet
ENSBTAG00000045892	ENSBTAG00000045892	Liver-Diet
ENSBTAG00000045904	PIM3	Liver-Diet
ENSBTAG00000045931	MAGT1	Liver-Diet
ENSBTAG00000046160	SMIM13	Liver-Diet
ENSBTAG00000046218	KLF11	Liver-Diet
ENSBTAG00000046498	SUN1	Liver-Diet
ENSBTAG00000046773	MCOLN2	Liver-Diet
ENSBTAG00000047139	SPRING1	Liver-Diet
ENSBTAG00000047316	ENSBTAG00000047316	Liver-Diet
ENSBTAG00000047416	HEPH	Liver-Diet
ENSBTAG00000047426	LYPD6	Liver-Diet
ENSBTAG00000047441	ENSBTAG00000047441	Liver-Diet
ENSBTAG00000047600	ROS1	Liver-Diet
ENSBTAG00000047756	CNTROB	Liver-Diet
ENSBTAG00000047815	ENSBTAG00000047815	Liver-Diet
ENSBTAG00000047834	EFR3A	Liver-Diet
ENSBTAG00000047856	PAK2	Liver-Diet
ENSBTAG00000048353	ENSBTAG00000048353	Liver-Diet
ENSBTAG00000048366	SNPH	Liver-Diet
ENSBTAG00000048400	ENSBTAG00000048400	Liver-Diet
ENSBTAG00000048508	INHBA	Liver-Diet
ENSBTAG00000048526	L3MBTL1	Liver-Diet
ENSBTAG00000048782	ENSBTAG00000048782	Liver-Diet
ENSBTAG00000048800	ENSBTAG00000048800	Liver-Diet
ENSBTAG00000048876	FAM117B	Liver-Diet
ENSBTAG00000048999	TRIM6	Liver-Diet
ENSBTAG00000049105	ENSBTAG00000049105	Liver-Diet
ENSBTAG00000049120	ENSBTAG00000049120	Liver-Diet
ENSBTAG00000049397	CAV2	Liver-Diet
ENSBTAG00000049422	TIFA	Liver-Diet
ENSBTAG00000049434	ENSBTAG00000049434	Liver-Diet
ENSBTAG00000049436	ENSBTAG00000049436	Liver-Diet
ENSBTAG00000049571	CNOT6L	Liver-Diet
ENSBTAG00000049594	ENSBTAG00000049594	Liver-Diet
ENSBTAG00000049825	ENSBTAG00000049825	Liver-Diet
ENSBTAG00000049829	ENSBTAG00000049829	Liver-Diet
ENSBTAG00000049886	ENSBTAG00000049886	Liver-Diet
ENSBTAG00000050091	GCNT4	Liver-Diet
ENSBTAG00000050172	ENSBTAG00000050172	Liver-Diet
ENSBTAG00000050359	ENSBTAG00000050359	Liver-Diet
ENSBTAG00000050385	ENSBTAG00000050385	Liver-Diet
ENSBTAG00000050395	ENSBTAG00000050395	Liver-Diet
ENSBTAG00000050597	ENSBTAG00000050597	Liver-Diet
ENSBTAG00000050675	BOLA3	Liver-Diet
ENSBTAG00000050785	ENSBTAG00000050785	Liver-Diet
ENSBTAG00000051169	ERICH2	Liver-Diet
ENSBTAG00000051245	SOX4	Liver-Diet
ENSBTAG00000051713	ENSBTAG00000051713	Liver-Diet
ENSBTAG00000051904	ENSBTAG00000051904	Liver-Diet
ENSBTAG00000051924	ENSBTAG00000051924	Liver-Diet
ENSBTAG00000052016	ENSBTAG00000052016	Liver-Diet
ENSBTAG00000052094	ENSBTAG00000052094	Liver-Diet
ENSBTAG00000052255	TVP23A	Liver-Diet
ENSBTAG00000052310	EIF4EBP3	Liver-Diet
ENSBTAG00000052347	ENSBTAG00000052347	Liver-Diet
ENSBTAG00000052382	H2BC4	Liver-Diet
ENSBTAG00000052521	ENSBTAG00000052521	Liver-Diet
ENSBTAG00000052725	bta-mir-11997	Liver-Diet
ENSBTAG00000052735	ENSBTAG00000052735	Liver-Diet
ENSBTAG00000053007	ITPKB	Liver-Diet
ENSBTAG00000053066	ENSBTAG00000053066	Liver-Diet
ENSBTAG00000053131	ENSBTAG00000053131	Liver-Diet
ENSBTAG00000053161	ENSBTAG00000053161	Liver-Diet
ENSBTAG00000053551	ENSBTAG00000053551	Liver-Diet
ENSBTAG00000053598	RAB21	Liver-Diet
ENSBTAG00000053806	ENSBTAG00000053806	Liver-Diet
ENSBTAG00000053896	TOP1MT	Liver-Diet
ENSBTAG00000054085	SELENOP	Liver-Diet
ENSBTAG00000054127	ENSBTAG00000054127	Liver-Diet
ENSBTAG00000054278	M-SAA3.2	Liver-Diet
ENSBTAG00000054298	ENSBTAG00000054298	Liver-Diet
ENSBTAG00000054451	ENSBTAG00000054451	Liver-Diet
ENSBTAG00000054545	RNF11	Liver-Diet
ENSBTAG00000054728	ENSBTAG00000054728	Liver-Diet
ENSBTAG00000054926	ENSBTAG00000054926	Liver-Diet
ENSBTAG00000054964	ENSBTAG00000054964	Liver-Diet
ENSBTAG00000055014	SH3BGRL2	Liver-Diet
ENSBTAG00000055078	ENSBTAG00000055078	Liver-Diet

## Sheet: S. Table 3
Additional Table 3: First neighbours for each of the three phenotypes examined (DMI, RFI and ADG).
Phenotype	Node	Node type	Correlation coefficient	Type of correlation
ADG	ABAT	Gene	0.2648	POS
ADG	ABHD14B	Gene	0.26596	POS
ADG	ANXA2	Gene	-0.29105	NEG
ADG	ARG2	Gene	0.33156	POS
ADG	ATP2A2	Gene	-0.27265	NEG
ADG	CMKLR2	Gene	0.33438	POS
ADG	CS	Gene	-0.29764	NEG
ADG	CYB5B	Gene	-0.30928	NEG
ADG	DBP	Gene	0.30249	POS
ADG	DMTN	Gene	0.33058	POS
ADG	DZIP3	Gene	0.30439	POS
ADG	EBF1	Gene	0.36594	POS
ADG	EGLN3	Gene	-0.25585	NEG
ADG	FADS1	Gene	-0.29152	NEG
ADG	FDFT1	Gene	-0.30726	NEG
ADG	GPRC5A	Gene	0.25871	POS
ADG	HMGCS1	Gene	-0.32919	NEG
ADG	HTR2B	Gene	0.23682	POS
ADG	MAB21L3	Gene	0.30961	POS
ADG	MAP3K5	Gene	0.29552	POS
ADG	ME1	Gene	-0.29918	NEG
ADG	MGC152281	Gene	0.28884	POS
ADG	POLR2H	Gene	0.26959	POS
ADG	RASL11A	Gene	0.29085	POS
ADG	SGK2	Gene	0.31604	POS
ADG	SLC25A48	Gene	0.28878	POS
ADG	SOD3	Gene	0.24259	POS
ADG	SOX4	Gene	0.29202	POS
ADG	SQLE	Gene	-0.30352	NEG
ADG	TPM3	Gene	-0.24044	NEG
ADG	TRPM8	Gene	0.26134	POS
DMI	A2M	Gene	-0.46924	NEG
DMI	ABCA10	Gene	-0.41864	NEG
DMI	ABHD1	Gene	-0.47363	NEG
DMI	ACE2	Gene	0.47205	POS
DMI	ACSL1	Gene	-0.5641	NEG
DMI	ADAMTS12	Gene	-0.62513	NEG
DMI	ADNP	Gene	-0.53918	NEG
DMI	AK4	Gene	-0.64263	NEG
DMI	ANKRD29	Gene	-0.33751	NEG
DMI	ANKRD50	Gene	-0.39587	NEG
DMI	ANPEP	Gene	-0.49331	NEG
DMI	APOA1	Gene	-0.55842	NEG
DMI	APP	Gene	-0.37474	NEG
DMI	ARG1	Gene	0.38193	POS
DMI	ARG2	Gene	0.48698	POS
DMI	ARHGAP6	Gene	-0.36489	NEG
DMI	ARHGEF28	Gene	-0.48421	NEG
DMI	ATXN7L1	Gene	0.41976	POS
DMI	B3GNT9	Gene	-0.48547	NEG
DMI	B4GALT1	Gene	-0.3481	NEG
DMI	BCL2L2	Gene	-0.58054	NEG
DMI	BHLHA15	Gene	-0.40668	NEG
DMI	BMP2	Gene	-0.42405	NEG
DMI	C1QBP	Gene	0.53892	POS
DMI	C7	Gene	-0.55176	NEG
DMI	CACNA1H	Gene	-0.55194	NEG
DMI	CAPN6	Gene	-0.53337	NEG
DMI	CCL21	Gene	-0.31826	NEG
DMI	CD19	Gene	-0.4771	NEG
DMI	CD22	Gene	-0.39375	NEG
DMI	CDH1	Gene	-0.49797	NEG
DMI	CDH17	Gene	-0.39032	NEG
DMI	CHD3	Gene	-0.47794	NEG
DMI	CHD7	Gene	-0.43898	NEG
DMI	CHRDL1	Gene	-0.5477	NEG
DMI	CIART	Gene	0.46878	POS
DMI	CLDN1	Gene	-0.53492	NEG
DMI	CLDN4	Gene	-0.4173	NEG
DMI	COG3	Gene	-0.44586	NEG
DMI	COL14A1	Gene	-0.40943	NEG
DMI	COL1A1	Gene	-0.50614	NEG
DMI	COL1A2	Gene	-0.47098	NEG
DMI	COL3A1	Gene	-0.58656	NEG
DMI	CREB5	Gene	-0.40048	NEG
DMI	CRIM1	Gene	-0.59179	NEG
DMI	CRP	Gene	0.40945	POS
DMI	CTDSPL	Gene	-0.42327	NEG
DMI	CYP26A1	Gene	0.45313	POS
DMI	DGKA	Gene	-0.53403	NEG
DMI	DPT	Gene	-0.37978	NEG
DMI	DPYSL2	Gene	-0.35984	NEG
DMI	ECM1	Gene	-0.41418	NEG
DMI	EIF4EBP3	Gene	-0.37725	NEG
DMI	ELOVL2	Gene	-0.56709	NEG
DMI	EPAS1	Gene	-0.47812	NEG
DMI	ERMP1	Gene	-0.44637	NEG
DMI	FADS1	Gene	-0.50661	NEG
DMI	FAM117B	Gene	-0.41967	NEG
DMI	FAM118A	Gene	-0.47608	NEG
DMI	FAM120A	Gene	-0.40614	NEG
DMI	FAT1	Gene	-0.40516	NEG
DMI	FBP1	Gene	-0.39634	NEG
DMI	FCER2	Gene	-0.35042	NEG
DMI	FCRL5	Gene	-0.33201	NEG
DMI	FETUB	Gene	-0.53874	NEG
DMI	FGF2	Gene	-0.42227	NEG
DMI	FGGY	Gene	0.38256	POS
DMI	FLI1	Gene	-0.41673	NEG
DMI	FNDC4	Gene	-0.44113	NEG
DMI	FOXA1	Gene	-0.45332	NEG
DMI	GLB1L	Gene	-0.52324	NEG
DMI	GLUD1	Gene	-0.46899	NEG
DMI	GSTM1	Gene	0.37892	POS
DMI	GULO	Gene	-0.40133	NEG
DMI	HMCN1	Gene	-0.44431	NEG
DMI	HSPA12A	Gene	-0.41923	NEG
DMI	IFNLR1	Gene	-0.48962	NEG
DMI	IGDCC4	Gene	-0.44511	NEG
DMI	INHBA	Gene	-0.55876	NEG
DMI	IRF2BP2	Gene	-0.44432	NEG
DMI	ITPKB	Gene	-0.48863	NEG
DMI	KAT6A	Gene	-0.40329	NEG
DMI	KIAA0825	Gene	0.52679	POS
DMI	KLB	Gene	-0.4982	NEG
DMI	KLHL13	Gene	0.39465	POS
DMI	LEPR	Gene	-0.44767	NEG
DMI	LOXL4	Gene	-0.54568	NEG
DMI	LRRC3	Gene	-0.39965	NEG
DMI	LUM	Gene	-0.43071	NEG
DMI	MAGED1	Gene	-0.43891	NEG
DMI	MAP1B	Gene	-0.35534	NEG
DMI	MAP2K6	Gene	0.49002	POS
DMI	MAP3K15	Gene	-0.47653	NEG
DMI	MAPK1IP1L	Gene	-0.50332	NEG
DMI	MATN2	Gene	-0.53422	NEG
DMI	MFSD2A	Gene	-0.29974	NEG
DMI	MGP	Gene	-0.42566	NEG
DMI	MINPP1	Gene	-0.43938	NEG
DMI	MIOX	Gene	-0.34271	NEG
DMI	MKI67	Gene	-0.41812	NEG
DMI	MREG	Gene	-0.34886	NEG
DMI	MYH11	Gene	-0.49078	NEG
DMI	MYO1E	Gene	-0.54371	NEG
DMI	NCOA6	Gene	-0.38261	NEG
DMI	NR2F2	Gene	-0.49442	NEG
DMI	NRCAM	Gene	-0.39984	NEG
DMI	OAT	Gene	0.34365	POS
DMI	OLFML1	Gene	-0.32728	NEG
DMI	OLFML3	Gene	-0.47996	NEG
DMI	P2RX4	Gene	-0.34771	NEG
DMI	PARP16	Gene	-0.44859	NEG
DMI	PCNX1	Gene	-0.39847	NEG
DMI	PDE8B	Gene	-0.35251	NEG
DMI	PHLPP1	Gene	-0.36793	NEG
DMI	PI16	Gene	-0.47954	NEG
DMI	PKD2L1	Gene	-0.58292	NEG
DMI	PLAGL1	Gene	-0.41279	NEG
DMI	PLCD4	Gene	0.37944	POS
DMI	PLK2	Gene	-0.36481	NEG
DMI	PLSCR4	Gene	-0.39219	NEG
DMI	PPP1R10	Gene	-0.51096	NEG
DMI	PRICKLE1	Gene	-0.49856	NEG
DMI	PRODH2	Gene	-0.45687	NEG
DMI	PROSER1	Gene	-0.54128	NEG
DMI	PROX1	Gene	-0.36696	NEG
DMI	PRR16	Gene	-0.42724	NEG
DMI	PRUNE2	Gene	0.3647	POS
DMI	PRXL2A	Gene	0.55244	POS
DMI	PSPH	Gene	-0.36667	NEG
DMI	PTPN9	Gene	-0.60888	NEG
DMI	PURA	Gene	-0.39599	NEG
DMI	RAB1A	Gene	-0.46151	NEG
DMI	RASGEF1B	Gene	-0.36712	NEG
DMI	RLF	Gene	-0.38258	NEG
DMI	RNASE13	Gene	-0.4245	NEG
DMI	RTKN	Gene	-0.47619	NEG
DMI	SEBOX	Gene	-0.39484	NEG
DMI	SEC24A	Gene	-0.33023	NEG
DMI	SERPINA1	Gene	-0.40005	NEG
DMI	SERPINA3-1	Gene	-0.37867	NEG
DMI	SERPINI2	Gene	0.42705	POS
DMI	SETD5	Gene	-0.47954	NEG
DMI	SHROOM4	Gene	-0.41696	NEG
DMI	SIPA1L2	Gene	-0.40537	NEG
DMI	SLC12A2	Gene	-0.4392	NEG
DMI	SLC13A2	Gene	-0.3634	NEG
DMI	SLC15A1	Gene	-0.44551	NEG
DMI	SLC22A7	Gene	-0.46115	NEG
DMI	SMARCA1	Gene	-0.47817	NEG
DMI	SMARCA2	Gene	-0.41271	NEG
DMI	SNRK	Gene	-0.36494	NEG
DMI	SNTB1	Gene	-0.51428	NEG
DMI	SNX18	Gene	-0.45581	NEG
DMI	SORT1	Gene	-0.39943	NEG
DMI	STARD13	Gene	-0.45923	NEG
DMI	TGM5	Gene	0.45448	POS
DMI	TMED10	Gene	-0.41679	NEG
DMI	TMEM117	Gene	0.45027	POS
DMI	TP53INP1	Gene	-0.47575	NEG
DMI	TXNDC11	Gene	-0.48449	NEG
DMI	USP40	Gene	-0.49456	NEG
DMI	USPL1	Gene	-0.38579	NEG
DMI	WNK4	Gene	-0.53634	NEG
DMI	WWC3	Gene	-0.46806	NEG
RFI	ABCC9	Gene	-0.29379	NEG
RFI	ACTRT3	Gene	0.31617	POS
RFI	ANGPT1	Gene	-0.28762	NEG
RFI	ANTXR1	Gene	-0.27397	NEG
RFI	ARG2	Gene	0.31975	POS
RFI	ARHGAP6	Gene	-0.2648	NEG
RFI	C18H16orf87	Gene	-0.37545	NEG
RFI	C1QTNF7	Gene	-0.30053	NEG
RFI	CACUL1	Gene	-0.34142	NEG
RFI	CHRDL1	Gene	-0.40333	NEG
RFI	CLIP1	Gene	-0.37218	NEG
RFI	CYP26B1	Gene	0.32156	POS
RFI	DMTF1	Gene	-0.35134	NEG
RFI	ERICH2	Gene	0.31745	POS
RFI	FBXO44	Gene	0.31142	POS
RFI	GPRC5A	Gene	0.30212	POS
RFI	HSPA12A	Gene	-0.42877	NEG
RFI	MECOM	Gene	-0.35496	NEG
RFI	ND6	Gene	-0.27307	NEG
RFI	OSBPL11	Gene	-0.38063	NEG
RFI	PDK4	Gene	-0.29821	NEG
RFI	POLR2G	Gene	0.31351	POS
RFI	PRR16	Gene	-0.33595	NEG
RFI	PSMB2	Gene	0.33254	POS
RFI	PTPRZ1	Gene	-0.27796	NEG
RFI	RASGEF1B	Gene	-0.28246	NEG
RFI	RGS5	Gene	-0.29945	NEG
RFI	RHOBTB1	Gene	-0.28474	NEG
RFI	ROCK2	Gene	-0.341	NEG
RFI	RPS6KA3	Gene	-0.30512	NEG
RFI	SGO2	Gene	-0.3524	NEG
RFI	SHTN1	Gene	-0.31614	NEG
RFI	SLC12A2	Gene	-0.3826	NEG
RFI	SLMAP	Gene	-0.37156	NEG
RFI	SOD3	Gene	0.32719	POS
RFI	SORT1	Gene	-0.36087	NEG
RFI	SPEF2	Gene	-0.22028	NEG
RFI	STXBP5	Gene	-0.35864	NEG
RFI	TMBIM1	Gene	0.35502	POS
ADG	CW040	Microbe	-0.21193	NEG
ADG	D.D168 sp.	Microbe	-0.20843	NEG
ADG	Desulfovibrio	Microbe	-0.20127	NEG
ADG	Succiniclasticum	Microbe	-0.23788	NEG
DMI	C.aminophilum sp.	Microbe	0.33161	POS
DMI	Butyrivibrio	Microbe	0.38783	POS
DMI	S.copri sp.	Microbe	0.33471	POS
DMI	R.faecis sp.	Microbe	0.3931	POS
DMI	Lachnobacterium	Microbe	0.31368	POS
DMI	Prevotella	Microbe	0.31999	POS
DMI	Roseburia	Microbe	0.41124	POS
DMI	L.ruminis sp.	Microbe	0.27767	POS
DMI	L.salivarius sp.	Microbe	0.42369	POS
DMI	Succinivibrio	Microbe	0.27658	POS
RFI	Methanobrevibacter	Microbe	-0.26013	NEG
RFI	Pirellulales	Microbe	-0.25655	NEG
RFI	Planctomycetes	Microbe	-0.26289	NEG
RFI	Planctomycetia	Microbe	-0.25655	NEG
RFI	Pyramidobacter	Microbe	-0.30155	NEG
RFI	Succiniclasticum	Microbe	-0.28032	NEG
RFI	Synergistales	Microbe	-0.288	NEG
RFI	Synergistetes	Microbe	-0.288	NEG
RFI	Synergistia	Microbe	-0.288	NEG
DMI	RFI	Phenotype	0.55715	POS
RFI	DMI	Phenotype	0.55715	POS
ADG	Total SCFA	VFA	0.20986	POS
ADG	Valeric acid	VFA	0.28808	POS
DMI	Butyric acid	VFA	0.3878	POS
DMI	D-Lactic acid	VFA	0.64747	POS
DMI	DL-Lactic acid	VFA	0.61738	POS
DMI	g-Lactic acid	VFA	0.60666	POS
DMI	Isovaleric acid	VFA	0.36062	POS

## Sheet: S.Table 4
Additional Table 4: First neighbours for microbial taxa directly connected to each of the three phenotypes examined (DMI, RFI and ADG).
Phenotype	Microbial taxa	connecting node	node type
DMI	C.aminophilum sp.	A2M	Gene
DMI	Butyrivibrio	AARSD1	Gene
DMI	S.copri sp.	ABAT	Gene
RFI	Methanobrevibacter	ABCA10	Gene
DMI	L.salivarius sp.	ABCA10	Gene
DMI	L.ruminis sp.	ABCA10	Gene
DMI	Roseburia	ABCA10	Gene
DMI	R.faecis sp.	ABCA10	Gene
DMI	Butyrivibrio	ABCA10	Gene
DMI	C.aminophilum sp.	ABCA10	Gene
RFI	Planctomycetia	ABCA4	Gene
RFI	Planctomycetes	ABCA4	Gene
RFI	Pirellulales	ABCA4	Gene
RFI	Methanobrevibacter	ABCC1	Gene
RFI	Synergistales	ABCC10	Gene
RFI	Synergistetes	ABCC10	Gene
RFI	Synergistia	ABCC10	Gene
RFI	Planctomycetia	ABCC10	Gene
RFI	Planctomycetes	ABCC10	Gene
RFI	Pirellulales	ABCC10	Gene
RFI	Methanobrevibacter	ABCD3	Gene
DMI	R.faecis sp.	ABCG5	Gene
RFI	Methanobrevibacter	ABCG8	Gene
DMI	Roseburia	ABCG8	Gene
DMI	R.faecis sp.	ABCG8	Gene
ADG	CW040	ABCG8	Gene
DMI	L.ruminis sp.	ABHD1	Gene
DMI	Succinivibrio	ABHD17B	Gene
ADG	CW040	ABHD17B	Gene
RFI	Pyramidobacter	ABHD3	Gene
RFI	Planctomycetia	ABLIM2	Gene
RFI	Planctomycetes	ABLIM2	Gene
RFI	Pirellulales	ABLIM2	Gene
RFI	Methanobrevibacter	ABLIM2	Gene
RFI	Planctomycetia	ABR	Gene
RFI	Planctomycetes	ABR	Gene
RFI	Pirellulales	ABR	Gene
RFI	Methanobrevibacter	ACAA2	Gene
ADG	CW040	ACAA2	Gene
DMI	L.salivarius sp.	ACE2	Gene
DMI	Prevotella	ACE2	Gene
DMI	C.aminophilum sp.	ACE2	Gene
DMI	L.salivarius sp.	ACMSD	Gene
ADG	Succiniclasticum	ACMSD	Gene
RFI	Planctomycetia	ACOD1	Gene
RFI	Planctomycetes	ACOD1	Gene
RFI	Pirellulales	ACOD1	Gene
RFI	Methanobrevibacter	ACOD1	Gene
DMI	L.salivarius sp.	ACOD1	Gene
DMI	Roseburia	ACOD1	Gene
DMI	R.faecis sp.	ACOD1	Gene
ADG	CW040	ACOD1	Gene
DMI	Lachnobacterium	ACSL1	Gene
DMI	R.faecis sp.	ACSL1	Gene
DMI	C.aminophilum sp.	ACSL1	Gene
RFI	Planctomycetia	ACSS1	Gene
RFI	Planctomycetes	ACSS1	Gene
RFI	Pirellulales	ACSS1	Gene
RFI	Methanobrevibacter	ACSS1	Gene
RFI	Planctomycetia	ACTRT3	Gene
RFI	Planctomycetes	ACTRT3	Gene
RFI	Pirellulales	ACTRT3	Gene
RFI	Methanobrevibacter	ACTRT3	Gene
DMI	L.salivarius sp.	ACTRT3	Gene
RFI	Methanobrevibacter	ACY1	Gene
DMI	L.salivarius sp.	ADAMTS6	Gene
DMI	Roseburia	ADAMTS6	Gene
DMI	S.copri sp.	ADAMTS6	Gene
RFI	Methanobrevibacter	ADAMTSL5	Gene
RFI	Planctomycetia	ADAP2	Gene
RFI	Planctomycetes	ADAP2	Gene
RFI	Pirellulales	ADAP2	Gene
RFI	Methanobrevibacter	ADAP2	Gene
DMI	L.salivarius sp.	ADAP2	Gene
RFI	Planctomycetia	ADCY6	Gene
RFI	Planctomycetes	ADCY6	Gene
RFI	Pirellulales	ADCY6	Gene
RFI	Methanobrevibacter	ADCY6	Gene
ADG	Succiniclasticum	ADG	Phenotype
ADG	CW040	ADG	Phenotype
ADG	D.D168 sp.	ADG	Phenotype
ADG	Desulfovibrio	ADG	Phenotype
DMI	Lachnobacterium	ADNP	Gene
RFI	Methanobrevibacter	ADRB2	Gene
RFI	Synergistales	AFDN	Gene
RFI	Synergistetes	AFDN	Gene
RFI	Synergistia	AFDN	Gene
RFI	Planctomycetia	AFDN	Gene
RFI	Pirellulales	AFDN	Gene
DMI	C.aminophilum sp.	AFM	Gene
RFI	Synergistales	AJUBA	Gene
RFI	Synergistetes	AJUBA	Gene
RFI	Synergistia	AJUBA	Gene
DMI	Succinivibrio	AK4	Gene
DMI	C.aminophilum sp.	AKAP12	Gene
RFI	Methanobrevibacter	AKAP7	Gene
RFI	Planctomycetia	AKAP8	Gene
RFI	Planctomycetes	AKAP8	Gene
RFI	Pirellulales	AKAP8	Gene
RFI	Methanobrevibacter	AKAP8	Gene
DMI	L.salivarius sp.	AKAP8	Gene
DMI	Lachnobacterium	AKT3	Gene
RFI	Planctomycetia	ALDH1A1	Gene
RFI	Planctomycetes	ALDH1A1	Gene
RFI	Pirellulales	ALDH1A1	Gene
RFI	Methanobrevibacter	ALDH1A1	Gene
ADG	CW040	ALDH1A1	Gene
RFI	Methanobrevibacter	ALG9	Gene
DMI	Prevotella	ANG2	Gene
DMI	C.aminophilum sp.	ANG2	Gene
RFI	Synergistales	ANKRD10	Gene
RFI	Synergistetes	ANKRD10	Gene
RFI	Synergistia	ANKRD10	Gene
ADG	CW040	ANKRD12	Gene
ADG	Desulfovibrio	ANKRD46	Gene
DMI	Lachnobacterium	ANTXR1	Gene
RFI	Synergistales	ANXA2	Gene
RFI	Synergistetes	ANXA2	Gene
RFI	Synergistia	ANXA2	Gene
RFI	Pyramidobacter	ANXA2	Gene
RFI	Methanobrevibacter	AOX1	Gene
DMI	Lachnobacterium	APBB2	Gene
RFI	Synergistales	APLP1	Gene
RFI	Synergistetes	APLP1	Gene
RFI	Synergistia	APLP1	Gene
RFI	Pyramidobacter	APLP1	Gene
RFI	Planctomycetia	APLP1	Gene
RFI	Planctomycetes	APLP1	Gene
RFI	Pirellulales	APLP1	Gene
DMI	L.ruminis sp.	APOLD1	Gene
RFI	Pyramidobacter	APP	Gene
RFI	Methanobrevibacter	AQP9	Gene
DMI	L.salivarius sp.	AQP9	Gene
DMI	Roseburia	AQP9	Gene
ADG	CW040	AQP9	Gene
RFI	Synergistales	ARFIP2	Gene
RFI	Synergistetes	ARFIP2	Gene
RFI	Synergistia	ARFIP2	Gene
RFI	Planctomycetia	ARFIP2	Gene
RFI	Planctomycetes	ARFIP2	Gene
RFI	Pirellulales	ARFIP2	Gene
ADG	Succiniclasticum	ARG2	Gene
ADG	CW040	ARHGAP24	Gene
RFI	Planctomycetia	ARHGAP25	Gene
RFI	Planctomycetes	ARHGAP25	Gene
RFI	Pirellulales	ARHGAP25	Gene
RFI	Planctomycetia	ARHGAP30	Gene
RFI	Planctomycetes	ARHGAP30	Gene
RFI	Pirellulales	ARHGAP30	Gene
DMI	Prevotella	ARHGEF26	Gene
DMI	C.aminophilum sp.	ARHGEF28	Gene
RFI	Synergistales	ARHGEF37	Gene
RFI	Synergistetes	ARHGEF37	Gene
RFI	Synergistia	ARHGEF37	Gene
RFI	Methanobrevibacter	ARHGEF37	Gene
DMI	Prevotella	ARL4D	Gene
DMI	R.faecis sp.	ARSB	Gene
DMI	Prevotella	ASPA	Gene
RFI	Synergistales	ASPG	Gene
RFI	Synergistetes	ASPG	Gene
RFI	Synergistia	ASPG	Gene
RFI	Methanobrevibacter	ASPG	Gene
DMI	S.copri sp.	ATAT1	Gene
DMI	Prevotella	ATF5	Gene
RFI	Synergistales	ATG16L1	Gene
RFI	Synergistetes	ATG16L1	Gene
RFI	Synergistia	ATG16L1	Gene
RFI	Planctomycetia	ATG16L1	Gene
RFI	Planctomycetes	ATG16L1	Gene
RFI	Pirellulales	ATG16L1	Gene
RFI	Methanobrevibacter	ATG16L1	Gene
RFI	Methanobrevibacter	ATP11A	Gene
RFI	Synergistales	ATP5MC1	Gene
RFI	Synergistetes	ATP5MC1	Gene
RFI	Synergistia	ATP5MC1	Gene
RFI	Pyramidobacter	ATP5MC1	Gene
RFI	Planctomycetes	ATP5MC1	Gene
ADG	Succiniclasticum	ATP5MC1	Gene
DMI	R.faecis sp.	ATXN7L1	Gene
DMI	L.salivarius sp.	AURKC	Gene
DMI	Roseburia	AURKC	Gene
DMI	S.copri sp.	AURKC	Gene
ADG	CW040	B3GLCT	Gene
DMI	Prevotella	B4GALNT1	Gene
RFI	Planctomycetia	BACE1	Gene
RFI	Pirellulales	BACE1	Gene
RFI	Methanobrevibacter	BCL6	Gene
DMI	Prevotella	BHLHA15	Gene
DMI	L.ruminis sp.	BHMT	Gene
DMI	R.faecis sp.	BHMT	Gene
DMI	Prevotella	BLOC1S2	Gene
DMI	Butyrivibrio	BLOC1S2	Gene
RFI	Planctomycetes	BLVRA	Gene
DMI	R.faecis sp.	BMP2	Gene
ADG	CW040	BOLA3	Gene
DMI	Butyrivibrio	BOLA-DQA5	Gene
RFI	Synergistales	bta-mir-147	Gene
RFI	Synergistetes	bta-mir-147	Gene
RFI	Synergistia	bta-mir-147	Gene
RFI	Planctomycetia	bta-mir-147	Gene
RFI	Planctomycetes	bta-mir-147	Gene
RFI	Pirellulales	bta-mir-147	Gene
ADG	CW040	C15H11orf58	Gene
RFI	Planctomycetes	C18H19orf47	Gene
RFI	Methanobrevibacter	C18H19orf47	Gene
DMI	Lachnobacterium	C1QBP	Gene
RFI	Synergistales	C1QTNF7	Gene
RFI	Synergistetes	C1QTNF7	Gene
RFI	Synergistia	C1QTNF7	Gene
RFI	Synergistales	C7H19orf67	Gene
RFI	Synergistetes	C7H19orf67	Gene
RFI	Synergistia	C7H19orf67	Gene
RFI	Planctomycetia	C7H19orf67	Gene
RFI	Planctomycetes	C7H19orf67	Gene
RFI	Pirellulales	C7H19orf67	Gene
RFI	Methanobrevibacter	C7H19orf67	Gene
DMI	Prevotella	C8A	Gene
DMI	C.aminophilum sp.	C8A	Gene
RFI	Synergistales	CA4	Gene
RFI	Synergistetes	CA4	Gene
RFI	Synergistia	CA4	Gene
RFI	Pyramidobacter	CA4	Gene
RFI	Methanobrevibacter	CABLES1	Gene
RFI	Synergistales	CACNA1H	Gene
RFI	Synergistetes	CACNA1H	Gene
RFI	Synergistia	CACNA1H	Gene
RFI	Methanobrevibacter	CALCRL	Gene
DMI	Roseburia	CALCRL	Gene
DMI	R.faecis sp.	CALCRL	Gene
ADG	CW040	CALCRL	Gene
RFI	Methanobrevibacter	CAMK2N1	Gene
DMI	R.faecis sp.	CAMK2N1	Gene
ADG	CW040	CAMK2N1	Gene
DMI	Succinivibrio	CAMLG	Gene
ADG	CW040	CAMLG	Gene
RFI	Synergistales	CARD19	Gene
RFI	Synergistetes	CARD19	Gene
RFI	Synergistia	CARD19	Gene
RFI	Planctomycetia	CARD19	Gene
RFI	Planctomycetes	CARD19	Gene
RFI	Pirellulales	CARD19	Gene
RFI	Methanobrevibacter	CARD19	Gene
DMI	R.faecis sp.	CAV2	Gene
ADG	CW040	CAV2	Gene
RFI	Methanobrevibacter	CBY1	Gene
DMI	Roseburia	CBY1	Gene
DMI	R.faecis sp.	CBY1	Gene
DMI	S.copri sp.	CBY1	Gene
ADG	CW040	CBY1	Gene
RFI	Synergistales	CCDC120	Gene
RFI	Synergistetes	CCDC120	Gene
RFI	Synergistia	CCDC120	Gene
RFI	Planctomycetia	CCDC120	Gene
RFI	Planctomycetes	CCDC120	Gene
RFI	Pirellulales	CCDC120	Gene
RFI	Methanobrevibacter	CCDC120	Gene
RFI	Methanobrevibacter	CCDC152	Gene
DMI	Roseburia	CCDC152	Gene
DMI	R.faecis sp.	CCDC152	Gene
ADG	CW040	CCDC152	Gene
RFI	Planctomycetia	CCDC17	Gene
RFI	Planctomycetes	CCDC17	Gene
RFI	Pirellulales	CCDC17	Gene
RFI	Methanobrevibacter	CCDC17	Gene
DMI	Succinivibrio	CCDC198	Gene
ADG	CW040	CCDC198	Gene
RFI	Methanobrevibacter	CCDC9B	Gene
DMI	L.salivarius sp.	CCDC9B	Gene
DMI	Roseburia	CCDC9B	Gene
DMI	R.faecis sp.	CCDC9B	Gene
DMI	Butyrivibrio	CCDC9B	Gene
DMI	Prevotella	CCL19	Gene
DMI	Lachnobacterium	CCL21	Gene
RFI	Synergistales	CCNL2	Gene
RFI	Synergistetes	CCNL2	Gene
RFI	Synergistia	CCNL2	Gene
RFI	Planctomycetia	CCNL2	Gene
RFI	Planctomycetes	CCNL2	Gene
RFI	Pirellulales	CCNL2	Gene
RFI	Methanobrevibacter	CCNL2	Gene
RFI	Planctomycetia	CCNY	Gene
RFI	Planctomycetes	CCNY	Gene
RFI	Pirellulales	CCNY	Gene
RFI	Methanobrevibacter	CCNY	Gene
RFI	Pyramidobacter	CD163	Gene
DMI	Butyrivibrio	CD209	Gene
RFI	Pyramidobacter	CD22	Gene
DMI	Prevotella	CD274	Gene
DMI	C.aminophilum sp.	CD274	Gene
RFI	Planctomycetia	CD302	Gene
RFI	Planctomycetes	CD302	Gene
RFI	Pirellulales	CD302	Gene
RFI	Methanobrevibacter	CD302	Gene
DMI	L.salivarius sp.	CD302	Gene
DMI	L.ruminis sp.	CD302	Gene
DMI	Roseburia	CD302	Gene
DMI	R.faecis sp.	CD302	Gene
ADG	CW040	CD302	Gene
RFI	Synergistales	CD34	Gene
RFI	Synergistetes	CD34	Gene
RFI	Synergistia	CD34	Gene
RFI	Synergistales	CD38	Gene
RFI	Synergistetes	CD38	Gene
RFI	Synergistia	CD38	Gene
RFI	Pyramidobacter	CD38	Gene
RFI	Pyramidobacter	CD79A	Gene
DMI	Roseburia	CD99	Gene
DMI	Lachnobacterium	CD99	Gene
DMI	R.faecis sp.	CD99	Gene
DMI	Prevotella	CDC123	Gene
RFI	Synergistales	CDC42BPG	Gene
RFI	Synergistetes	CDC42BPG	Gene
RFI	Synergistia	CDC42BPG	Gene
DMI	Lachnobacterium	CDCA7	Gene
DMI	Lachnobacterium	CDH1	Gene
RFI	Methanobrevibacter	CDKN1A	Gene
DMI	R.faecis sp.	CDKN1A	Gene
DMI	R.faecis sp.	CDKN1B	Gene
RFI	Synergistales	CDR2	Gene
RFI	Synergistetes	CDR2	Gene
RFI	Synergistia	CDR2	Gene
RFI	Pyramidobacter	CDR2	Gene
RFI	Planctomycetes	CDR2	Gene
RFI	Methanobrevibacter	CDS2	Gene
DMI	Roseburia	CDS2	Gene
ADG	CW040	CDS2	Gene
ADG	Desulfovibrio	CDS2	Gene
RFI	Synergistales	CELF2	Gene
RFI	Synergistetes	CELF2	Gene
RFI	Synergistia	CELF2	Gene
RFI	Pyramidobacter	CELF2	Gene
RFI	Planctomycetia	CELF2	Gene
RFI	Planctomycetes	CELF2	Gene
RFI	Pirellulales	CELF2	Gene
RFI	Methanobrevibacter	CELF2	Gene
RFI	Methanobrevibacter	CENATAC	Gene
DMI	Roseburia	CENATAC	Gene
ADG	CW040	CENATAC	Gene
RFI	Methanobrevibacter	CEP104	Gene
ADG	CW040	CERS5	Gene
RFI	Planctomycetia	CFAP119	Gene
RFI	Planctomycetes	CFAP119	Gene
RFI	Pirellulales	CFAP119	Gene
RFI	Methanobrevibacter	CFAP119	Gene
ADG	CW040	CFAP119	Gene
RFI	Synergistales	CHDH	Gene
RFI	Synergistetes	CHDH	Gene
RFI	Synergistia	CHDH	Gene
RFI	Pyramidobacter	CHDH	Gene
RFI	Synergistales	CHIA	Gene
RFI	Synergistetes	CHIA	Gene
RFI	Synergistia	CHIA	Gene
DMI	Butyrivibrio	CHIA	Gene
ADG	CW040	CHP1	Gene
RFI	Planctomycetia	CHPT1	Gene
RFI	Planctomycetes	CHPT1	Gene
RFI	Pirellulales	CHPT1	Gene
RFI	Methanobrevibacter	CHPT1	Gene
ADG	CW040	CHPT1	Gene
DMI	Prevotella	CHRDL1	Gene
DMI	C.aminophilum sp.	CHRDL1	Gene
DMI	Roseburia	CIART	Gene
RFI	Synergistales	CIDEA	Gene
RFI	Synergistetes	CIDEA	Gene
RFI	Synergistia	CIDEA	Gene
RFI	Planctomycetia	CKB	Gene
RFI	Planctomycetes	CKB	Gene
RFI	Pirellulales	CKB	Gene
RFI	Methanobrevibacter	CKB	Gene
RFI	Planctomycetia	CLASRP	Gene
RFI	Pirellulales	CLASRP	Gene
RFI	Methanobrevibacter	CLASRP	Gene
RFI	Planctomycetes	CLBA1	Gene
RFI	Methanobrevibacter	CLBA1	Gene
ADG	Succiniclasticum	CLCN2	Gene
DMI	L.ruminis sp.	CLDN1	Gene
DMI	C.aminophilum sp.	CLDN1	Gene
RFI	Synergistales	CLDN4	Gene
RFI	Synergistetes	CLDN4	Gene
RFI	Synergistia	CLDN4	Gene
RFI	Pyramidobacter	CLDN4	Gene
RFI	Planctomycetia	CLDN4	Gene
RFI	Planctomycetes	CLDN4	Gene
RFI	Pirellulales	CLDN4	Gene
RFI	Synergistales	CLDN7	Gene
RFI	Synergistetes	CLDN7	Gene
RFI	Synergistia	CLDN7	Gene
RFI	Planctomycetia	CLDN7	Gene
RFI	Planctomycetes	CLDN7	Gene
RFI	Pirellulales	CLDN7	Gene
RFI	Methanobrevibacter	CLDN7	Gene
DMI	Prevotella	CLEC4F	Gene
RFI	Planctomycetia	CLK2	Gene
RFI	Pirellulales	CLK2	Gene
RFI	Methanobrevibacter	CLK2	Gene
RFI	Planctomycetia	CLK3	Gene
RFI	Planctomycetes	CLK3	Gene
RFI	Pirellulales	CLK3	Gene
RFI	Methanobrevibacter	CLK3	Gene
RFI	Methanobrevibacter	CLPX	Gene
DMI	S.copri sp.	CMAS	Gene
DMI	L.salivarius sp.	CMKLR2	Gene
DMI	S.copri sp.	CMKLR2	Gene
RFI	Methanobrevibacter	CNIH1	Gene
ADG	CW040	CNIH1	Gene
ADG	D.D168 sp.	CNIH1	Gene
ADG	Desulfovibrio	CNIH1	Gene
RFI	Synergistales	CNN2	Gene
RFI	Synergistetes	CNN2	Gene
RFI	Synergistia	CNN2	Gene
RFI	Planctomycetia	CNN2	Gene
RFI	Pirellulales	CNN2	Gene
RFI	Methanobrevibacter	CNN2	Gene
DMI	C.aminophilum sp.	CNN2	Gene
RFI	Methanobrevibacter	CNOT6L	Gene
DMI	L.ruminis sp.	CNOT6L	Gene
DMI	Roseburia	CNOT6L	Gene
DMI	R.faecis sp.	CNOT6L	Gene
ADG	CW040	CNOT6L	Gene
RFI	Planctomycetia	CNTROB	Gene
RFI	Pirellulales	CNTROB	Gene
RFI	Methanobrevibacter	CNTROB	Gene
RFI	Methanobrevibacter	COA3	Gene
DMI	Roseburia	COA3	Gene
DMI	R.faecis sp.	COA3	Gene
RFI	Synergistales	COA4	Gene
RFI	Synergistetes	COA4	Gene
RFI	Synergistia	COA4	Gene
RFI	Methanobrevibacter	COA4	Gene
DMI	Roseburia	COA4	Gene
DMI	R.faecis sp.	COA4	Gene
DMI	Lachnobacterium	COL14A1	Gene
RFI	Synergistales	COL15A1	Gene
RFI	Synergistetes	COL15A1	Gene
RFI	Synergistia	COL15A1	Gene
RFI	Pyramidobacter	COL15A1	Gene
RFI	Planctomycetia	CPEB3	Gene
RFI	Planctomycetes	CPEB3	Gene
RFI	Pirellulales	CPEB3	Gene
RFI	Methanobrevibacter	CPEB3	Gene
DMI	Roseburia	CPEB3	Gene
DMI	R.faecis sp.	CPEB3	Gene
DMI	S.copri sp.	CPEB3	Gene
ADG	CW040	CPEB3	Gene
RFI	Planctomycetia	CPPED1	Gene
RFI	Planctomycetes	CPPED1	Gene
RFI	Pirellulales	CPPED1	Gene
RFI	Methanobrevibacter	CPPED1	Gene
DMI	Prevotella	CREB3L3	Gene
RFI	Methanobrevibacter	CREG1	Gene
RFI	Methanobrevibacter	CREM	Gene
DMI	L.salivarius sp.	CREM	Gene
DMI	Roseburia	CREM	Gene
DMI	R.faecis sp.	CREM	Gene
DMI	S.copri sp.	CREM	Gene
DMI	Butyrivibrio	CREM	Gene
DMI	L.ruminis sp.	CRIM1	Gene
DMI	Lachnobacterium	CRIM1	Gene
DMI	Prevotella	CRP	Gene
RFI	Synergistales	CSF3R	Gene
RFI	Synergistetes	CSF3R	Gene
RFI	Synergistia	CSF3R	Gene
RFI	Pyramidobacter	CSF3R	Gene
RFI	Planctomycetia	CSF3R	Gene
RFI	Planctomycetes	CSF3R	Gene
RFI	Pirellulales	CSF3R	Gene
RFI	Methanobrevibacter	CSF3R	Gene
DMI	L.salivarius sp.	CSF3R	Gene
RFI	Synergistales	CST6	Gene
RFI	Synergistetes	CST6	Gene
RFI	Synergistia	CST6	Gene
RFI	Pyramidobacter	CST6	Gene
RFI	Planctomycetia	CST6	Gene
RFI	Planctomycetes	CST6	Gene
RFI	Pirellulales	CST6	Gene
RFI	Methanobrevibacter	CST6	Gene
RFI	Synergistales	CTNS	Gene
RFI	Synergistetes	CTNS	Gene
RFI	Synergistia	CTNS	Gene
RFI	Planctomycetia	CTNS	Gene
RFI	Planctomycetes	CTNS	Gene
RFI	Pirellulales	CTNS	Gene
RFI	Methanobrevibacter	CTNS	Gene
RFI	Planctomycetia	CTSC	Gene
RFI	Planctomycetes	CTSC	Gene
RFI	Pirellulales	CTSC	Gene
RFI	Methanobrevibacter	CTSC	Gene
DMI	Butyrivibrio	CXCL3	Gene
RFI	Planctomycetia	CYB5A	Gene
RFI	Planctomycetes	CYB5A	Gene
RFI	Pirellulales	CYB5A	Gene
RFI	Methanobrevibacter	CYB5A	Gene
RFI	Methanobrevibacter	CYB5B	Gene
DMI	L.salivarius sp.	CYB5B	Gene
DMI	Roseburia	CYB5B	Gene
DMI	R.faecis sp.	CYB5B	Gene
DMI	C.aminophilum sp.	CYB5B	Gene
ADG	CW040	CYB5B	Gene
RFI	Planctomycetes	CYP11A1	Gene
RFI	Methanobrevibacter	CYP11A1	Gene
RFI	Methanobrevibacter	CYP26A1	Gene
DMI	Succinivibrio	CYP26A1	Gene
DMI	L.salivarius sp.	CYP26A1	Gene
DMI	L.ruminis sp.	CYP26A1	Gene
DMI	Roseburia	CYP26A1	Gene
DMI	R.faecis sp.	CYP26A1	Gene
DMI	C.aminophilum sp.	CYP26A1	Gene
ADG	CW040	CYP26A1	Gene
DMI	Prevotella	CYP26B1	Gene
ADG	Succiniclasticum	CYP27A1	Gene
RFI	Synergistales	CYP2C19	Gene
RFI	Synergistetes	CYP2C19	Gene
RFI	Synergistia	CYP2C19	Gene
RFI	Planctomycetia	CYP2C19	Gene
RFI	Planctomycetes	CYP2C19	Gene
RFI	Pirellulales	CYP2C19	Gene
RFI	Methanobrevibacter	CYP2C19	Gene
DMI	L.salivarius sp.	CYP51A1	Gene
DMI	Roseburia	CYP51A1	Gene
DMI	R.faecis sp.	CYP51A1	Gene
DMI	S.copri sp.	CYP51A1	Gene
DMI	C.aminophilum sp.	CYP51A1	Gene
ADG	CW040	CYP51A1	Gene
RFI	Planctomycetes	CYP8B1	Gene
RFI	Planctomycetia	CYTH3	Gene
RFI	Planctomycetes	CYTH3	Gene
RFI	Pirellulales	CYTH3	Gene
RFI	Methanobrevibacter	CYTH3	Gene
RFI	Methanobrevibacter	DBN1	Gene
RFI	Methanobrevibacter	DENND1B	Gene
RFI	Planctomycetia	DERL3	Gene
RFI	Pirellulales	DERL3	Gene
RFI	Synergistales	DGKA	Gene
RFI	Synergistetes	DGKA	Gene
RFI	Synergistia	DGKA	Gene
RFI	Pyramidobacter	DGKA	Gene
DMI	Prevotella	DHRS11	Gene
RFI	Planctomycetia	DHX33	Gene
RFI	Planctomycetes	DHX33	Gene
RFI	Pirellulales	DHX33	Gene
RFI	Planctomycetes	DKC1	Gene
RFI	Methanobrevibacter	DKC1	Gene
DMI	Roseburia	DKC1	Gene
DMI	R.faecis sp.	DKC1	Gene
DMI	S.copri sp.	DKC1	Gene
ADG	CW040	DLAT	Gene
RFI	Synergistales	DLG5	Gene
RFI	Synergistetes	DLG5	Gene
RFI	Synergistia	DLG5	Gene
RFI	Planctomycetia	DLG5	Gene
RFI	Planctomycetes	DLG5	Gene
RFI	Pirellulales	DLG5	Gene
RFI	Methanobrevibacter	DLG5	Gene
RFI	Synergistales	DMAC1	Gene
RFI	Synergistetes	DMAC1	Gene
RFI	Synergistia	DMAC1	Gene
RFI	Methanobrevibacter	DMAC1	Gene
ADG	CW040	DMAC2L	Gene
DMI	Succinivibrio	DMI	Phenotype
DMI	L.salivarius sp.	DMI	Phenotype
DMI	L.ruminis sp.	DMI	Phenotype
DMI	Roseburia	DMI	Phenotype
DMI	Prevotella	DMI	Phenotype
DMI	Lachnobacterium	DMI	Phenotype
DMI	R.faecis sp.	DMI	Phenotype
DMI	S.copri sp.	DMI	Phenotype
DMI	Butyrivibrio	DMI	Phenotype
DMI	C.aminophilum sp.	DMI	Phenotype
RFI	Methanobrevibacter	DMPK	Gene
RFI	Synergistales	DNASE1L3	Gene
RFI	Synergistetes	DNASE1L3	Gene
RFI	Synergistia	DNASE1L3	Gene
RFI	Pyramidobacter	DNASE1L3	Gene
DMI	Succinivibrio	DNASE1L3	Gene
RFI	Methanobrevibacter	DOCK11	Gene
RFI	Planctomycetia	DOCK6	Gene
RFI	Planctomycetes	DOCK6	Gene
RFI	Pirellulales	DOCK6	Gene
RFI	Methanobrevibacter	DOCK6	Gene
RFI	Methanobrevibacter	DPY19L1	Gene
DMI	L.ruminis sp.	DPY19L1	Gene
DMI	R.faecis sp.	DPY19L1	Gene
DMI	C.aminophilum sp.	DPY19L1	Gene
RFI	Planctomycetia	DPYSL3	Gene
RFI	Planctomycetes	DPYSL3	Gene
RFI	Pirellulales	DPYSL3	Gene
RFI	Methanobrevibacter	DPYSL3	Gene
DMI	L.salivarius sp.	DPYSL3	Gene
DMI	Roseburia	DR1	Gene
DMI	R.faecis sp.	DR1	Gene
ADG	CW040	DR1	Gene
RFI	Planctomycetes	DTL	Gene
RFI	Methanobrevibacter	DTL	Gene
RFI	Synergistales	DTX1	Gene
RFI	Synergistetes	DTX1	Gene
RFI	Synergistia	DTX1	Gene
RFI	Methanobrevibacter	DTX3	Gene
ADG	D.D168 sp.	DUSP19	Gene
RFI	Methanobrevibacter	DUSP4	Gene
ADG	Desulfovibrio	DUSP4	Gene
RFI	Planctomycetia	DYRK2	Gene
RFI	Planctomycetes	DYRK2	Gene
RFI	Pirellulales	DYRK2	Gene
RFI	Methanobrevibacter	DYRK2	Gene
DMI	L.salivarius sp.	DZIP3	Gene
DMI	Roseburia	DZIP3	Gene
DMI	R.faecis sp.	DZIP3	Gene
DMI	S.copri sp.	DZIP3	Gene
ADG	CW040	DZIP3	Gene
RFI	Synergistales	E2F1	Gene
RFI	Synergistetes	E2F1	Gene
RFI	Synergistia	E2F1	Gene
DMI	Succinivibrio	EBF1	Gene
DMI	S.copri sp.	EBF1	Gene
ADG	CW040	EBF1	Gene
DMI	Butyrivibrio	ECM1	Gene
RFI	Planctomycetia	EFEMP2	Gene
RFI	Planctomycetes	EFEMP2	Gene
RFI	Pirellulales	EFEMP2	Gene
RFI	Methanobrevibacter	EI24	Gene
DMI	L.salivarius sp.	EI24	Gene
ADG	Succiniclasticum	EI24	Gene
RFI	Methanobrevibacter	EID1	Gene
ADG	CW040	EID1	Gene
RFI	Pyramidobacter	EIF4EBP3	Gene
RFI	Planctomycetia	ELF3	Gene
RFI	Planctomycetes	ELF3	Gene
RFI	Pirellulales	ELF3	Gene
RFI	Methanobrevibacter	ELF3	Gene
RFI	Synergistales	ELK1	Gene
RFI	Synergistetes	ELK1	Gene
RFI	Synergistia	ELK1	Gene
RFI	Planctomycetia	ELK1	Gene
RFI	Planctomycetes	ELK1	Gene
RFI	Pirellulales	ELK1	Gene
RFI	Methanobrevibacter	ELK1	Gene
ADG	CW040	ENPP4	Gene
DMI	Lachnobacterium	EPAS1	Gene
RFI	Methanobrevibacter	ERICH2	Gene
ADG	CW040	ERICH2	Gene
RFI	Synergistales	EVC2	Gene
RFI	Synergistetes	EVC2	Gene
RFI	Synergistia	EVC2	Gene
RFI	Pyramidobacter	EVC2	Gene
RFI	Planctomycetes	EVC2	Gene
RFI	Planctomycetia	EXTL1	Gene
RFI	Planctomycetes	EXTL1	Gene
RFI	Pirellulales	EXTL1	Gene
RFI	Methanobrevibacter	EXTL1	Gene
DMI	L.salivarius sp.	F13B	Gene
ADG	Succiniclasticum	F13B	Gene
DMI	R.faecis sp.	F2R	Gene
DMI	Prevotella	FADS1	Gene
DMI	C.aminophilum sp.	FADS1	Gene
DMI	L.ruminis sp.	FAM117B	Gene
DMI	Lachnobacterium	FAM117B	Gene
DMI	Lachnobacterium	FAM120A	Gene
DMI	C.aminophilum sp.	FAM13C	Gene
RFI	Synergistales	FAM167A	Gene
RFI	Synergistetes	FAM167A	Gene
RFI	Synergistia	FAM167A	Gene
RFI	Planctomycetia	FAM167A	Gene
RFI	Pirellulales	FAM167A	Gene
DMI	Butyrivibrio	FAM210A	Gene
RFI	Methanobrevibacter	FAM78A	Gene
RFI	Planctomycetia	FAR2	Gene
RFI	Planctomycetes	FAR2	Gene
RFI	Pirellulales	FAR2	Gene
RFI	Methanobrevibacter	FAR2	Gene
RFI	Synergistales	FBF1	Gene
RFI	Synergistetes	FBF1	Gene
RFI	Synergistia	FBF1	Gene
RFI	Planctomycetia	FBF1	Gene
RFI	Planctomycetes	FBF1	Gene
RFI	Pirellulales	FBF1	Gene
RFI	Methanobrevibacter	FBF1	Gene
DMI	L.ruminis sp.	FBP1	Gene
DMI	Prevotella	FBP1	Gene
DMI	Butyrivibrio	FBP1	Gene
DMI	C.aminophilum sp.	FBP1	Gene
RFI	Methanobrevibacter	FBXL5	Gene
ADG	CW040	FBXL5	Gene
RFI	Methanobrevibacter	FBXO44	Gene
DMI	L.salivarius sp.	FBXO44	Gene
DMI	Roseburia	FBXO44	Gene
DMI	Butyrivibrio	FBXO44	Gene
ADG	Succiniclasticum	FBXO44	Gene
RFI	Synergistales	FBXW2	Gene
RFI	Synergistetes	FBXW2	Gene
RFI	Synergistia	FBXW2	Gene
RFI	Planctomycetes	FBXW2	Gene
ADG	D.D168 sp.	FCRL1	Gene
DMI	Prevotella	FCRL5	Gene
DMI	L.salivarius sp.	FDFT1	Gene
DMI	Roseburia	FDFT1	Gene
DMI	R.faecis sp.	FDFT1	Gene
DMI	C.aminophilum sp.	FDFT1	Gene
ADG	CW040	FDFT1	Gene
RFI	Planctomycetia	FECH	Gene
RFI	Planctomycetes	FECH	Gene
RFI	Pirellulales	FECH	Gene
RFI	Methanobrevibacter	FECH	Gene
DMI	Roseburia	FECH	Gene
DMI	Lachnobacterium	FETUB	Gene
ADG	D.D168 sp.	FGF2	Gene
ADG	Desulfovibrio	FGF2	Gene
DMI	L.ruminis sp.	FIBIN	Gene
RFI	Synergistales	FICD	Gene
RFI	Synergistetes	FICD	Gene
RFI	Synergistia	FICD	Gene
RFI	Pyramidobacter	FICD	Gene
RFI	Planctomycetia	FLRT2	Gene
RFI	Planctomycetes	FLRT2	Gene
RFI	Pirellulales	FLRT2	Gene
RFI	Synergistales	FMNL1	Gene
RFI	Synergistetes	FMNL1	Gene
RFI	Synergistia	FMNL1	Gene
RFI	Pyramidobacter	FMNL1	Gene
RFI	Planctomycetia	FMNL1	Gene
RFI	Planctomycetes	FMNL1	Gene
RFI	Pirellulales	FMNL1	Gene
DMI	Prevotella	FNBP1	Gene
RFI	Planctomycetia	FNIP2	Gene
RFI	Pirellulales	FNIP2	Gene
RFI	Methanobrevibacter	FNIP2	Gene
RFI	Synergistales	FOLR2	Gene
RFI	Synergistetes	FOLR2	Gene
RFI	Synergistia	FOLR2	Gene
RFI	Planctomycetia	FOLR2	Gene
RFI	Planctomycetes	FOLR2	Gene
RFI	Pirellulales	FOLR2	Gene
RFI	Methanobrevibacter	FOLR2	Gene
DMI	Butyrivibrio	FOXA1	Gene
RFI	Planctomycetes	FOXRED1	Gene
RFI	Methanobrevibacter	FOXRED1	Gene
ADG	Succiniclasticum	FRMD4A	Gene
RFI	Pyramidobacter	FRMPD1	Gene
DMI	C.aminophilum sp.	FYB1	Gene
RFI	Planctomycetia	GAB2	Gene
RFI	Planctomycetes	GAB2	Gene
RFI	Pirellulales	GAB2	Gene
RFI	Methanobrevibacter	GAB2	Gene
RFI	Planctomycetia	GADD45G	Gene
RFI	Planctomycetes	GADD45G	Gene
RFI	Pirellulales	GADD45G	Gene
RFI	Synergistales	GALE	Gene
RFI	Synergistetes	GALE	Gene
RFI	Synergistia	GALE	Gene
RFI	Methanobrevibacter	GALE	Gene
RFI	Planctomycetia	GALNT5	Gene
RFI	Planctomycetes	GALNT5	Gene
RFI	Pirellulales	GALNT5	Gene
RFI	Methanobrevibacter	GALNT5	Gene
DMI	L.salivarius sp.	GALNT5	Gene
DMI	R.faecis sp.	GALNT5	Gene
ADG	CW040	GALNT5	Gene
ADG	CW040	GAT	Gene
RFI	Planctomycetia	GATB	Gene
RFI	Planctomycetes	GATB	Gene
RFI	Pirellulales	GATB	Gene
RFI	Methanobrevibacter	GATB	Gene
DMI	Roseburia	GATB	Gene
DMI	Roseburia	GATM	Gene
DMI	R.faecis sp.	GATM	Gene
DMI	S.copri sp.	GATM	Gene
DMI	R.faecis sp.	GCNT1	Gene
ADG	CW040	GCNT2	Gene
RFI	Methanobrevibacter	GCNT4	Gene
DMI	Butyrivibrio	GCNT4	Gene
RFI	Pyramidobacter	GET1	Gene
RFI	Synergistales	GGT5	Gene
RFI	Synergistetes	GGT5	Gene
RFI	Synergistia	GGT5	Gene
RFI	Planctomycetia	GGT5	Gene
RFI	Planctomycetes	GGT5	Gene
RFI	Pirellulales	GGT5	Gene
RFI	Methanobrevibacter	GGT5	Gene
RFI	Methanobrevibacter	GHR	Gene
RFI	Planctomycetia	GIGYF1	Gene
RFI	Pirellulales	GIGYF1	Gene
RFI	Pyramidobacter	GIN1	Gene
RFI	Synergistales	GIPC1	Gene
RFI	Synergistetes	GIPC1	Gene
RFI	Synergistia	GIPC1	Gene
RFI	Planctomycetia	GIPC1	Gene
RFI	Planctomycetes	GIPC1	Gene
RFI	Pirellulales	GIPC1	Gene
RFI	Methanobrevibacter	GIPC1	Gene
DMI	L.salivarius sp.	GLUD1	Gene
DMI	C.aminophilum sp.	GLUD1	Gene
DMI	C.aminophilum sp.	GMFG	Gene
ADG	CW040	GNG10	Gene
ADG	D.D168 sp.	GNG10	Gene
ADG	Desulfovibrio	GNG10	Gene
RFI	Methanobrevibacter	GNG5	Gene
DMI	R.faecis sp.	GNG5	Gene
RFI	Planctomycetia	GNL3L	Gene
RFI	Planctomycetes	GNL3L	Gene
RFI	Pirellulales	GNL3L	Gene
RFI	Methanobrevibacter	GNL3L	Gene
DMI	L.salivarius sp.	GNL3L	Gene
DMI	Roseburia	GNL3L	Gene
DMI	R.faecis sp.	GNL3L	Gene
DMI	S.copri sp.	GNL3L	Gene
RFI	Synergistales	GOLGA2	Gene
RFI	Synergistetes	GOLGA2	Gene
RFI	Synergistia	GOLGA2	Gene
RFI	Planctomycetia	GOLGA2	Gene
RFI	Planctomycetes	GOLGA2	Gene
RFI	Pirellulales	GOLGA2	Gene
RFI	Methanobrevibacter	GOLGA2	Gene
DMI	S.copri sp.	GOSR2	Gene
DMI	C.aminophilum sp.	GOSR2	Gene
DMI	Prevotella	GPD1L	Gene
RFI	Methanobrevibacter	GPM6A	Gene
DMI	Roseburia	GPM6A	Gene
DMI	R.faecis sp.	GPM6A	Gene
ADG	CW040	GPM6A	Gene
RFI	Methanobrevibacter	GPNMB	Gene
DMI	Succinivibrio	GPNMB	Gene
DMI	L.salivarius sp.	GPNMB	Gene
DMI	C.aminophilum sp.	GPNMB	Gene
RFI	Methanobrevibacter	GRAMD1B	Gene
DMI	L.salivarius sp.	GRAMD1B	Gene
DMI	Roseburia	GRAMD1B	Gene
DMI	R.faecis sp.	GRAMD1B	Gene
DMI	Lachnobacterium	GRIK5	Gene
RFI	Methanobrevibacter	GRSF1	Gene
ADG	CW040	GRSF1	Gene
RFI	Planctomycetia	GSDMB	Gene
RFI	Planctomycetes	GSDMB	Gene
RFI	Pirellulales	GSDMB	Gene
RFI	Methanobrevibacter	GSDMB	Gene
DMI	L.salivarius sp.	GSDMB	Gene
DMI	Roseburia	GSDMB	Gene
DMI	R.faecis sp.	GSDMB	Gene
DMI	S.copri sp.	GSDMB	Gene
ADG	CW040	GSDMB	Gene
RFI	Methanobrevibacter	GSPT2	Gene
DMI	L.ruminis sp.	GSPT2	Gene
DMI	Roseburia	GSPT2	Gene
DMI	R.faecis sp.	GSPT2	Gene
ADG	CW040	GSPT2	Gene
ADG	CW040	GSTA1	Gene
RFI	Synergistales	GSTP1	Gene
RFI	Synergistetes	GSTP1	Gene
RFI	Synergistia	GSTP1	Gene
RFI	Planctomycetia	GSTP1	Gene
RFI	Planctomycetes	GSTP1	Gene
RFI	Pirellulales	GSTP1	Gene
RFI	Methanobrevibacter	GSTP1	Gene
DMI	Butyrivibrio	GTF2H3	Gene
RFI	Synergistales	GTF2IRD1	Gene
RFI	Synergistetes	GTF2IRD1	Gene
RFI	Synergistia	GTF2IRD1	Gene
RFI	Methanobrevibacter	GTF2IRD1	Gene
DMI	L.salivarius sp.	GTF2IRD1	Gene
ADG	CW040	GTF2IRD1	Gene
RFI	Synergistales	GTPBP3	Gene
RFI	Synergistetes	GTPBP3	Gene
RFI	Synergistia	GTPBP3	Gene
RFI	Planctomycetia	GTPBP3	Gene
RFI	Planctomycetes	GTPBP3	Gene
RFI	Pirellulales	GTPBP3	Gene
RFI	Methanobrevibacter	GTPBP3	Gene
RFI	Synergistales	GTSE1	Gene
RFI	Synergistetes	GTSE1	Gene
RFI	Synergistia	GTSE1	Gene
RFI	Planctomycetia	GTSE1	Gene
RFI	Planctomycetes	GTSE1	Gene
RFI	Pirellulales	GTSE1	Gene
DMI	Prevotella	GUSB	Gene
DMI	C.aminophilum sp.	H2BC15	Gene
RFI	Planctomycetia	H2BC4	Gene
RFI	Planctomycetes	H2BC4	Gene
RFI	Pirellulales	H2BC4	Gene
RFI	Methanobrevibacter	H2BC4	Gene
DMI	Roseburia	H2BC4	Gene
DMI	R.faecis sp.	H2BC4	Gene
ADG	CW040	H2BC4	Gene
RFI	Planctomycetia	H2BC5	Gene
RFI	Planctomycetes	H2BC5	Gene
RFI	Pirellulales	H2BC5	Gene
RFI	Methanobrevibacter	H2BC5	Gene
DMI	L.salivarius sp.	H2BC5	Gene
DMI	C.aminophilum sp.	H2BC5	Gene
ADG	CW040	H2BC5	Gene
RFI	Pyramidobacter	H3-3A	Gene
DMI	Succinivibrio	H3-3A	Gene
RFI	Synergistales	HAUS5	Gene
RFI	Synergistetes	HAUS5	Gene
RFI	Synergistia	HAUS5	Gene
RFI	Planctomycetia	HAUS5	Gene
RFI	Planctomycetes	HAUS5	Gene
RFI	Pirellulales	HAUS5	Gene
RFI	Methanobrevibacter	HAUS5	Gene
RFI	Planctomycetia	HCFC1R1	Gene
RFI	Planctomycetes	HCFC1R1	Gene
RFI	Pirellulales	HCFC1R1	Gene
RFI	Methanobrevibacter	HCFC1R1	Gene
RFI	Synergistales	HCK	Gene
RFI	Synergistetes	HCK	Gene
RFI	Synergistia	HCK	Gene
RFI	Pyramidobacter	HCK	Gene
RFI	Planctomycetia	HCK	Gene
RFI	Planctomycetes	HCK	Gene
RFI	Pirellulales	HCK	Gene
RFI	Pyramidobacter	HDDC3	Gene
RFI	Methanobrevibacter	HES1	Gene
DMI	Roseburia	HES1	Gene
DMI	R.faecis sp.	HES1	Gene
DMI	R.faecis sp.	HIF1A	Gene
ADG	CW040	HIF1A	Gene
ADG	CW040	HINT3	Gene
DMI	L.salivarius sp.	HMGCS1	Gene
DMI	Roseburia	HMGCS1	Gene
DMI	S.copri sp.	HMGCS1	Gene
ADG	CW040	HMGCS1	Gene
RFI	Synergistales	HMOX1	Gene
RFI	Synergistetes	HMOX1	Gene
RFI	Synergistia	HMOX1	Gene
RFI	Pyramidobacter	HMOX1	Gene
RFI	Planctomycetia	HMOX1	Gene
RFI	Planctomycetes	HMOX1	Gene
RFI	Pirellulales	HMOX1	Gene
RFI	Methanobrevibacter	HMOX1	Gene
RFI	Planctomycetia	HOMER3	Gene
RFI	Planctomycetes	HOMER3	Gene
RFI	Pirellulales	HOMER3	Gene
RFI	Methanobrevibacter	HOMER3	Gene
RFI	Methanobrevibacter	HOOK2	Gene
RFI	Synergistales	HS3ST1	Gene
RFI	Synergistetes	HS3ST1	Gene
RFI	Synergistia	HS3ST1	Gene
RFI	Pyramidobacter	HS3ST1	Gene
RFI	Methanobrevibacter	HS3ST1	Gene
DMI	Butyrivibrio	HS3ST3B1	Gene
RFI	Planctomycetia	HSD17B11	Gene
RFI	Pirellulales	HSD17B11	Gene
RFI	Methanobrevibacter	HSD17B11	Gene
ADG	CW040	HSD17B11	Gene
ADG	Desulfovibrio	HSD17B11	Gene
RFI	Planctomycetia	HSD17B14	Gene
RFI	Planctomycetes	HSD17B14	Gene
RFI	Pirellulales	HSD17B14	Gene
DMI	L.salivarius sp.	HSD17B7	Gene
RFI	Planctomycetia	HSDL2	Gene
RFI	Pirellulales	HSDL2	Gene
RFI	Methanobrevibacter	HSDL2	Gene
ADG	CW040	HSDL2	Gene
RFI	Planctomycetia	HSF4	Gene
RFI	Planctomycetes	HSF4	Gene
RFI	Pirellulales	HSF4	Gene
RFI	Methanobrevibacter	HSF4	Gene
DMI	Prevotella	HSPA12A	Gene
RFI	Planctomycetia	HYAL1	Gene
RFI	Planctomycetes	HYAL1	Gene
RFI	Pirellulales	HYAL1	Gene
RFI	Synergistales	ICOSLG	Gene
RFI	Synergistetes	ICOSLG	Gene
RFI	Synergistia	ICOSLG	Gene
RFI	Planctomycetia	IDH1	Gene
RFI	Planctomycetes	IDH1	Gene
RFI	Pirellulales	IDH1	Gene
RFI	Methanobrevibacter	IDH1	Gene
ADG	CW040	IDH1	Gene
DMI	L.salivarius sp.	IDI1	Gene
DMI	Roseburia	IDI1	Gene
DMI	Prevotella	IFNGR2	Gene
DMI	Lachnobacterium	IFNLR1	Gene
ADG	CW040	IFT46	Gene
ADG	D.D168 sp.	IGFBP2	Gene
DMI	C.aminophilum sp.	IGSF3	Gene
RFI	Synergistales	IL10	Gene
RFI	Synergistetes	IL10	Gene
RFI	Synergistia	IL10	Gene
RFI	Pyramidobacter	IL10	Gene
RFI	Planctomycetia	IL15RA	Gene
RFI	Planctomycetes	IL15RA	Gene
RFI	Pirellulales	IL15RA	Gene
RFI	Methanobrevibacter	IL15RA	Gene
ADG	D.D168 sp.	IL1R2	Gene
ADG	Desulfovibrio	IL1R2	Gene
DMI	L.ruminis sp.	IL6R	Gene
DMI	Butyrivibrio	IL6R	Gene
RFI	Synergistales	ILKAP	Gene
RFI	Synergistetes	ILKAP	Gene
RFI	Synergistia	ILKAP	Gene
RFI	Planctomycetia	ILKAP	Gene
RFI	Planctomycetes	ILKAP	Gene
RFI	Pirellulales	ILKAP	Gene
RFI	Methanobrevibacter	ILKAP	Gene
RFI	Methanobrevibacter	IMMT	Gene
DMI	Butyrivibrio	IMMT	Gene
RFI	Synergistales	INHBE	Gene
RFI	Synergistetes	INHBE	Gene
RFI	Synergistia	INHBE	Gene
RFI	Planctomycetia	INHBE	Gene
RFI	Planctomycetes	INHBE	Gene
RFI	Pirellulales	INHBE	Gene
RFI	Methanobrevibacter	INHBE	Gene
RFI	Synergistales	IRF1	Gene
RFI	Synergistetes	IRF1	Gene
RFI	Synergistia	IRF1	Gene
RFI	Planctomycetia	IRF1	Gene
RFI	Planctomycetes	IRF1	Gene
RFI	Pirellulales	IRF1	Gene
RFI	Methanobrevibacter	IRF1	Gene
RFI	Synergistales	IRF4	Gene
RFI	Synergistetes	IRF4	Gene
RFI	Synergistia	IRF4	Gene
RFI	Pyramidobacter	IRF4	Gene
RFI	Synergistales	ISG15	Gene
RFI	Synergistetes	ISG15	Gene
RFI	Synergistia	ISG15	Gene
RFI	Pyramidobacter	ISG15	Gene
RFI	Planctomycetia	ISG15	Gene
RFI	Planctomycetes	ISG15	Gene
RFI	Pirellulales	ISG15	Gene
DMI	Prevotella	ITGA10	Gene
RFI	Synergistales	ITGA7	Gene
RFI	Synergistetes	ITGA7	Gene
RFI	Synergistia	ITGA7	Gene
RFI	Planctomycetia	ITIH4	Gene
RFI	Planctomycetes	ITIH4	Gene
RFI	Pirellulales	ITIH4	Gene
DMI	Lachnobacterium	ITPKB	Gene
DMI	Butyrivibrio	ITPKB	Gene
RFI	Synergistales	JADE1	Gene
RFI	Synergistetes	JADE1	Gene
RFI	Synergistia	JADE1	Gene
RFI	Planctomycetia	JADE1	Gene
RFI	Planctomycetes	JADE1	Gene
RFI	Pirellulales	JADE1	Gene
RFI	Methanobrevibacter	JADE1	Gene
DMI	L.salivarius sp.	JADE1	Gene
DMI	Prevotella	JAM2	Gene
ADG	CW040	JAM2	Gene
RFI	Methanobrevibacter	KANK1	Gene
RFI	Methanobrevibacter	KANSL3	Gene
RFI	Planctomycetia	KCNN2	Gene
RFI	Planctomycetes	KCNN2	Gene
RFI	Pirellulales	KCNN2	Gene
RFI	Methanobrevibacter	KCNN2	Gene
DMI	Butyrivibrio	KCNN2	Gene
DMI	Roseburia	KIAA0825	Gene
DMI	L.salivarius sp.	KIF23	Gene
ADG	CW040	KIF23	Gene
RFI	Methanobrevibacter	KITLG	Gene
DMI	L.salivarius sp.	KITLG	Gene
DMI	L.ruminis sp.	KITLG	Gene
DMI	Butyrivibrio	KITLG	Gene
DMI	C.aminophilum sp.	KITLG	Gene
RFI	Methanobrevibacter	KLB	Gene
DMI	R.faecis sp.	KLB	Gene
DMI	C.aminophilum sp.	KLB	Gene
RFI	Planctomycetia	KLC2	Gene
RFI	Planctomycetes	KLC2	Gene
RFI	Pirellulales	KLC2	Gene
RFI	Methanobrevibacter	KLC2	Gene
ADG	CW040	KLF11	Gene
RFI	Synergistales	KLHL17	Gene
RFI	Synergistetes	KLHL17	Gene
RFI	Synergistia	KLHL17	Gene
RFI	Planctomycetia	KLHL17	Gene
RFI	Planctomycetes	KLHL17	Gene
RFI	Pirellulales	KLHL17	Gene
RFI	Methanobrevibacter	KLHL17	Gene
RFI	Methanobrevibacter	KLHL33	Gene
DMI	L.salivarius sp.	KLHL33	Gene
RFI	Planctomycetes	KMT5A	Gene
RFI	Methanobrevibacter	KMT5A	Gene
DMI	L.salivarius sp.	KMT5A	Gene
DMI	Roseburia	KMT5A	Gene
DMI	R.faecis sp.	KMT5A	Gene
ADG	CW040	KMT5A	Gene
RFI	Planctomycetia	L2HGDH	Gene
RFI	Planctomycetes	L2HGDH	Gene
RFI	Pirellulales	L2HGDH	Gene
RFI	Methanobrevibacter	L2HGDH	Gene
ADG	Desulfovibrio	L2HGDH	Gene
RFI	Methanobrevibacter	L3MBTL1	Gene
DMI	Lachnobacterium	LAMA4	Gene
RFI	Planctomycetia	LAMP2	Gene
RFI	Pirellulales	LAMP2	Gene
RFI	Methanobrevibacter	LAMP2	Gene
ADG	CW040	LAMP2	Gene
DMI	L.salivarius sp.	LDAF1	Gene
DMI	L.ruminis sp.	LDAF1	Gene
DMI	Butyrivibrio	LDAF1	Gene
DMI	L.ruminis sp.	LDB3	Gene
DMI	R.faecis sp.	LEAP2	Gene
DMI	Butyrivibrio	LEAP2	Gene
DMI	L.ruminis sp.	LEPR	Gene
DMI	Butyrivibrio	LEPR	Gene
RFI	Planctomycetia	LGALS1	Gene
RFI	Planctomycetes	LGALS1	Gene
RFI	Pirellulales	LGALS1	Gene
RFI	Methanobrevibacter	LGALS1	Gene
DMI	R.faecis sp.	LHFPL2	Gene
RFI	Methanobrevibacter	LMBRD1	Gene
RFI	Methanobrevibacter	LONRF1	Gene
DMI	Prevotella	LOXL4	Gene
DMI	L.ruminis sp.	LRAT	Gene
ADG	CW040	LRAT	Gene
ADG	CW040	LRCH1	Gene
DMI	Prevotella	LRRC3	Gene
RFI	Synergistales	LY86	Gene
RFI	Synergistetes	LY86	Gene
RFI	Synergistia	LY86	Gene
RFI	Pyramidobacter	LY86	Gene
RFI	Methanobrevibacter	LYPD6	Gene
DMI	L.ruminis sp.	LYPD6	Gene
DMI	Roseburia	LYPD6	Gene
DMI	R.faecis sp.	LYPD6	Gene
ADG	CW040	LYPD6	Gene
RFI	Methanobrevibacter	[Eubacterium]	microbe
DMI	L.salivarius sp.	[Eubacterium]	microbe
DMI	Roseburia	[Eubacterium]	microbe
DMI	R.faecis sp.	[Eubacterium]	microbe
DMI	Butyrivibrio	[Eubacterium]	microbe
ADG	CW040	[Eubacterium]	microbe
RFI	Planctomycetia	[Lentisphaeria]	microbe
RFI	Planctomycetes	[Lentisphaeria]	microbe
RFI	Pirellulales	[Lentisphaeria]	microbe
DMI	L.salivarius sp.	[Lentisphaeria]	microbe
DMI	Roseburia	[Lentisphaeria]	microbe
DMI	R.faecis sp.	[Lentisphaeria]	microbe
ADG	CW040	[Lentisphaeria]	microbe
RFI	Pyramidobacter	[Prevotella]	microbe
RFI	Planctomycetes	02d06	microbe
RFI	Methanobrevibacter	02d06	microbe
DMI	L.salivarius sp.	02d06	microbe
DMI	Roseburia	02d06	microbe
DMI	R.faecis sp.	02d06	microbe
ADG	CW040	02d06	microbe
ADG	CW040	4C0d-2	microbe
RFI	Synergistales	Acidaminococcus	microbe
RFI	Synergistetes	Acidaminococcus	microbe
RFI	Synergistia	Acidaminococcus	microbe
RFI	Planctomycetia	Acidaminococcus	microbe
RFI	Planctomycetes	Acidaminococcus	microbe
RFI	Pirellulales	Acidaminococcus	microbe
RFI	Methanobrevibacter	Acidaminococcus	microbe
DMI	L.salivarius sp.	Acidaminococcus	microbe
DMI	Roseburia	Acidaminococcus	microbe
DMI	R.faecis sp.	Acidaminococcus	microbe
ADG	CW040	Acidaminococcus	microbe
DMI	Succinivibrio	Actinobacteria-class	microbe
DMI	L.ruminis sp.	Actinobacteria-class	microbe
DMI	Succinivibrio	Actinobacteria-phylum	microbe
DMI	L.ruminis sp.	Actinobacteria-phylum	microbe
DMI	Prevotella	Actinobacteria-phylum	microbe
DMI	L.salivarius sp.	Adlercreutzia	microbe
DMI	Roseburia	Adlercreutzia	microbe
DMI	R.faecis sp.	Adlercreutzia	microbe
ADG	CW040	Adlercreutzia	microbe
RFI	Planctomycetia	Aeromonadales	microbe
RFI	Planctomycetes	Aeromonadales	microbe
RFI	Pirellulales	Aeromonadales	microbe
RFI	Methanobrevibacter	Aeromonadales	microbe
ADG	CW040	Aeromonadales	microbe
RFI	Synergistales	R.albus sp.	microbe
RFI	Synergistetes	R.albus sp.	microbe
RFI	Synergistia	R.albus sp.	microbe
RFI	Methanobrevibacter	R.albus sp.	microbe
DMI	L.salivarius sp.	R.albus sp.	microbe
DMI	Butyrivibrio	R.albus sp.	microbe
DMI	C.aminophilum sp.	R.albus sp.	microbe
ADG	CW040	R.albus sp.	microbe
RFI	Planctomycetia	Alphaproteobacteria	microbe
RFI	Planctomycetes	Alphaproteobacteria	microbe
RFI	Pirellulales	Alphaproteobacteria	microbe
RFI	Methanobrevibacter	Alphaproteobacteria	microbe
DMI	L.salivarius sp.	Alphaproteobacteria	microbe
DMI	Roseburia	Alphaproteobacteria	microbe
DMI	R.faecis sp.	Alphaproteobacteria	microbe
ADG	CW040	Alphaproteobacteria	microbe
DMI	C.aminophilum sp.	C.aminophilum sp.	microbe
RFI	Planctomycetia	A.anaerobium sp.	microbe
RFI	Planctomycetes	A.anaerobium sp.	microbe
RFI	Pirellulales	A.anaerobium sp.	microbe
RFI	Methanobrevibacter	A.anaerobium sp.	microbe
DMI	L.salivarius sp.	A.anaerobium sp.	microbe
DMI	Roseburia	A.anaerobium sp.	microbe
DMI	R.faecis sp.	A.anaerobium sp.	microbe
ADG	CW040	A.anaerobium sp.	microbe
RFI	Planctomycetia	Anaerolineae	microbe
RFI	Planctomycetes	Anaerolineae	microbe
RFI	Pirellulales	Anaerolineae	microbe
RFI	Methanobrevibacter	Anaerolineae	microbe
DMI	L.salivarius sp.	Anaerolineae	microbe
DMI	Roseburia	Anaerolineae	microbe
DMI	R.faecis sp.	Anaerolineae	microbe
RFI	Planctomycetia	Anaerolineales	microbe
RFI	Planctomycetes	Anaerolineales	microbe
RFI	Pirellulales	Anaerolineales	microbe
RFI	Methanobrevibacter	Anaerolineales	microbe
DMI	L.salivarius sp.	Anaerolineales	microbe
DMI	Roseburia	Anaerolineales	microbe
DMI	R.faecis sp.	Anaerolineales	microbe
RFI	Planctomycetia	Anaeroplasma	microbe
RFI	Planctomycetes	Anaeroplasma	microbe
RFI	Pirellulales	Anaeroplasma	microbe
RFI	Methanobrevibacter	Anaeroplasma	microbe
DMI	L.salivarius sp.	Anaeroplasma	microbe
DMI	Roseburia	Anaeroplasma	microbe
DMI	R.faecis sp.	Anaeroplasma	microbe
RFI	Methanobrevibacter	Anaeroplasmatales	microbe
DMI	L.salivarius sp.	Anaeroplasmatales	microbe
DMI	Roseburia	Anaeroplasmatales	microbe
DMI	R.faecis sp.	Anaeroplasmatales	microbe
DMI	Lachnobacterium	Anaerostipes	microbe
DMI	S.copri sp.	Anaerostipes	microbe
RFI	Planctomycetia	Anaerovibrio	microbe
RFI	Planctomycetes	Anaerovibrio	microbe
RFI	Pirellulales	Anaerovibrio	microbe
RFI	Methanobrevibacter	Anaerovibrio	microbe
DMI	L.salivarius sp.	Anaerovibrio	microbe
DMI	Roseburia	Anaerovibrio	microbe
DMI	R.faecis sp.	Anaerovibrio	microbe
ADG	CW040	Anaerovibrio	microbe
RFI	Synergistales	Archaea	microbe
RFI	Synergistetes	Archaea	microbe
RFI	Synergistia	Archaea	microbe
RFI	Planctomycetia	Archaea	microbe
RFI	Planctomycetes	Archaea	microbe
RFI	Pirellulales	Archaea	microbe
RFI	Methanobrevibacter	Archaea	microbe
DMI	L.salivarius sp.	Archaea	microbe
DMI	L.ruminis sp.	Archaea	microbe
DMI	Roseburia	Archaea	microbe
DMI	R.faecis sp.	Archaea	microbe
ADG	CW040	Archaea	microbe
RFI	Planctomycetia	Asteroleplasma	microbe
RFI	Planctomycetes	Asteroleplasma	microbe
RFI	Pirellulales	Asteroleplasma	microbe
RFI	Methanobrevibacter	Asteroleplasma	microbe
DMI	L.salivarius sp.	Asteroleplasma	microbe
DMI	Roseburia	Asteroleplasma	microbe
DMI	R.faecis sp.	Asteroleplasma	microbe
ADG	CW040	Asteroleplasma	microbe
RFI	Planctomycetia	Atopobium	microbe
RFI	Planctomycetes	Atopobium	microbe
RFI	Pirellulales	Atopobium	microbe
RFI	Methanobrevibacter	Atopobium	microbe
RFI	Synergistales	S.azabuensis sp.	microbe
RFI	Synergistetes	S.azabuensis sp.	microbe
RFI	Synergistia	S.azabuensis sp.	microbe
RFI	Pyramidobacter	S.azabuensis sp.	microbe
DMI	Succinivibrio	S.azabuensis sp.	microbe
ADG	Succiniclasticum	S.azabuensis sp.	microbe
RFI	Synergistales	Bacteria	microbe
RFI	Synergistetes	Bacteria	microbe
RFI	Synergistia	Bacteria	microbe
RFI	Planctomycetia	Bacteria	microbe
RFI	Planctomycetes	Bacteria	microbe
RFI	Pirellulales	Bacteria	microbe
RFI	Methanobrevibacter	Bacteria	microbe
DMI	L.salivarius sp.	Bacteria	microbe
DMI	L.ruminis sp.	Bacteria	microbe
DMI	Roseburia	Bacteria	microbe
DMI	R.faecis sp.	Bacteria	microbe
ADG	CW040	Bacteria	microbe
RFI	Planctomycetia	Bacteria	microbe
RFI	Planctomycetes	Bacteria	microbe
RFI	Pirellulales	Bacteria	microbe
RFI	Methanobrevibacter	Bacteria	microbe
DMI	L.salivarius sp.	Bacteria	microbe
DMI	Roseburia	Bacteria	microbe
DMI	R.faecis sp.	Bacteria	microbe
DMI	C.aminophilum sp.	Bacteria	microbe
ADG	CW040	Bacteria	microbe
RFI	Planctomycetia	Bacteroidales	microbe
RFI	Pirellulales	Bacteroidales	microbe
DMI	Roseburia	Bacteroidales	microbe
DMI	Prevotella	Bacteroidales	microbe
DMI	R.faecis sp.	Bacteroidales	microbe
RFI	Planctomycetia	Bacteroidetes	microbe
RFI	Pirellulales	Bacteroidetes	microbe
DMI	Roseburia	Bacteroidetes	microbe
DMI	Prevotella	Bacteroidetes	microbe
DMI	R.faecis sp.	Bacteroidetes	microbe
RFI	Planctomycetia	Bacteroidia	microbe
RFI	Pirellulales	Bacteroidia	microbe
DMI	Roseburia	Bacteroidia	microbe
DMI	Prevotella	Bacteroidia	microbe
DMI	R.faecis sp.	Bacteroidia	microbe
RFI	Methanobrevibacter	Betaproteobacteria	microbe
DMI	Roseburia	Betaproteobacteria	microbe
DMI	R.faecis sp.	Betaproteobacteria	microbe
DMI	Succinivibrio	Bifidobacteriales	microbe
DMI	L.ruminis sp.	Bifidobacteriales	microbe
RFI	Synergistales	Bifidobacterium	microbe
RFI	Synergistetes	Bifidobacterium	microbe
RFI	Synergistia	Bifidobacterium	microbe
RFI	Pyramidobacter	Bifidobacterium	microbe
DMI	Succinivibrio	Bifidobacterium	microbe
ADG	Succiniclasticum	Bifidobacterium	microbe
RFI	Planctomycetia	Blautia	microbe
RFI	Planctomycetes	Blautia	microbe
RFI	Pirellulales	Blautia	microbe
DMI	Lachnobacterium	Blautia	microbe
ADG	Succiniclasticum	Blautia	microbe
DMI	L.ruminis sp.	S.bovis sp.	microbe
DMI	Prevotella	S.bovis sp.	microbe
RFI	Synergistales	Bulleidia	microbe
RFI	Synergistetes	Bulleidia	microbe
RFI	Synergistia	Bulleidia	microbe
RFI	Planctomycetia	Bulleidia	microbe
RFI	Planctomycetes	Bulleidia	microbe
RFI	Pirellulales	Bulleidia	microbe
RFI	Methanobrevibacter	Bulleidia	microbe
DMI	L.salivarius sp.	Bulleidia	microbe
DMI	Roseburia	Bulleidia	microbe
DMI	R.faecis sp.	Bulleidia	microbe
ADG	CW040	Bulleidia	microbe
DMI	Roseburia	Burkholderiales	microbe
DMI	R.faecis sp.	Burkholderiales	microbe
RFI	Synergistales	Butyrivibrio	microbe
RFI	Synergistetes	Butyrivibrio	microbe
RFI	Synergistia	Butyrivibrio	microbe
RFI	Pyramidobacter	Butyrivibrio	microbe
RFI	Planctomycetia	Butyrivibrio	microbe
RFI	Planctomycetes	Butyrivibrio	microbe
RFI	Pirellulales	Butyrivibrio	microbe
RFI	Methanobrevibacter	Butyrivibrio	microbe
DMI	L.salivarius sp.	Butyrivibrio	microbe
DMI	Roseburia	Butyrivibrio	microbe
DMI	R.faecis sp.	Butyrivibrio	microbe
DMI	Butyrivibrio	Butyrivibrio	microbe
DMI	S.copri sp.	C.celatum sp.	microbe
RFI	Planctomycetia	CF231	microbe
RFI	Planctomycetes	CF231	microbe
RFI	Pirellulales	CF231	microbe
RFI	Methanobrevibacter	CF231	microbe
DMI	L.salivarius sp.	CF231	microbe
DMI	Roseburia	CF231	microbe
DMI	R.faecis sp.	CF231	microbe
ADG	CW040	CF231	microbe
RFI	Planctomycetia	Chloroflexi	microbe
RFI	Planctomycetes	Chloroflexi	microbe
RFI	Pirellulales	Chloroflexi	microbe
RFI	Methanobrevibacter	Chloroflexi	microbe
DMI	L.salivarius sp.	Chloroflexi	microbe
DMI	Roseburia	Chloroflexi	microbe
DMI	R.faecis sp.	Chloroflexi	microbe
DMI	Succinivibrio	S.copri sp.	microbe
DMI	Roseburia	S.copri sp.	microbe
DMI	Lachnobacterium	S.copri sp.	microbe
DMI	S.copri sp.	S.copri sp.	microbe
RFI	Planctomycetia	Coprococcus	microbe
RFI	Pirellulales	Coprococcus	microbe
DMI	S.copri sp.	Coprococcus	microbe
DMI	Roseburia	Coriobacteriales	microbe
DMI	Roseburia	Coriobacteriia	microbe
DMI	L.salivarius sp.	CW040	microbe
DMI	Roseburia	CW040	microbe
DMI	R.faecis sp.	CW040	microbe
ADG	CW040	CW040	microbe
ADG	CW040	Cyanobacteria	microbe
RFI	Methanobrevibacter	E.cylindroides sp.	microbe
DMI	L.salivarius sp.	E.cylindroides sp.	microbe
DMI	Roseburia	E.cylindroides sp.	microbe
DMI	R.faecis sp.	E.cylindroides sp.	microbe
DMI	Butyrivibrio	E.cylindroides sp.	microbe
ADG	CW040	E.cylindroides sp.	microbe
DMI	Succinivibrio	D.D168 sp.	microbe
ADG	D.D168 sp.	D.D168 sp.	microbe
ADG	Desulfovibrio	D.D168 sp.	microbe
RFI	Methanobrevibacter	L.delbrueckii sp.	microbe
DMI	L.salivarius sp.	L.delbrueckii sp.	microbe
DMI	L.ruminis sp.	L.delbrueckii sp.	microbe
DMI	Roseburia	L.delbrueckii sp.	microbe
DMI	R.faecis sp.	L.delbrueckii sp.	microbe
DMI	Butyrivibrio	L.delbrueckii sp.	microbe
RFI	Planctomycetia	Deltaproteobacteria	microbe
RFI	Planctomycetes	Deltaproteobacteria	microbe
RFI	Pirellulales	Deltaproteobacteria	microbe
DMI	L.salivarius sp.	Deltaproteobacteria	microbe
DMI	Roseburia	Deltaproteobacteria	microbe
DMI	R.faecis sp.	Deltaproteobacteria	microbe
ADG	CW040	Deltaproteobacteria	microbe
ADG	D.D168 sp.	Desulfovibrio	microbe
ADG	Desulfovibrio	Desulfovibrio	microbe
ADG	CW040	Desulfovibrionales	microbe
ADG	D.D168 sp.	Desulfovibrionales	microbe
ADG	Desulfovibrio	Desulfovibrionales	microbe
RFI	Synergistales	Dialister	microbe
RFI	Synergistetes	Dialister	microbe
RFI	Synergistia	Dialister	microbe
RFI	Planctomycetia	Dialister	microbe
RFI	Planctomycetes	Dialister	microbe
RFI	Pirellulales	Dialister	microbe
RFI	Methanobrevibacter	Dialister	microbe
DMI	L.salivarius sp.	Dialister	microbe
DMI	Roseburia	Dialister	microbe
ADG	Succiniclasticum	Dialister	microbe
ADG	CW040	Dialister	microbe
RFI	Synergistales	E2	microbe
RFI	Synergistetes	E2	microbe
RFI	Synergistia	E2	microbe
RFI	Planctomycetia	E2	microbe
RFI	Pirellulales	E2	microbe
RFI	Methanobrevibacter	Elusimicrobia-class	microbe
ADG	CW040	Elusimicrobia-class	microbe
RFI	Methanobrevibacter	Elusimicrobiales	microbe
ADG	CW040	Elusimicrobiales	microbe
RFI	Methanobrevibacter	Elusimicrobia-phylum	microbe
ADG	CW040	Elusimicrobia-phylum	microbe
DMI	L.salivarius sp.	Elusimicrobium	microbe
DMI	Roseburia	Elusimicrobium	microbe
DMI	R.faecis sp.	Elusimicrobium	microbe
RFI	Methanobrevibacter	Erysipelotrichales	microbe
DMI	Succinivibrio	Erysipelotrichales	microbe
DMI	Roseburia	Erysipelotrichales	microbe
DMI	R.faecis sp.	Erysipelotrichales	microbe
RFI	Methanobrevibacter	Erysipelotrichi	microbe
DMI	Succinivibrio	Erysipelotrichi	microbe
DMI	Roseburia	Erysipelotrichi	microbe
DMI	R.faecis sp.	Erysipelotrichi	microbe
RFI	Synergistales	Euryarchaeota	microbe
RFI	Synergistetes	Euryarchaeota	microbe
RFI	Synergistia	Euryarchaeota	microbe
RFI	Planctomycetia	Euryarchaeota	microbe
RFI	Planctomycetes	Euryarchaeota	microbe
RFI	Pirellulales	Euryarchaeota	microbe
RFI	Methanobrevibacter	Euryarchaeota	microbe
DMI	L.salivarius sp.	Euryarchaeota	microbe
DMI	L.ruminis sp.	Euryarchaeota	microbe
DMI	Roseburia	Euryarchaeota	microbe
DMI	R.faecis sp.	Euryarchaeota	microbe
ADG	CW040	Euryarchaeota	microbe
RFI	Planctomycetes	R.faecis sp.	microbe
RFI	Methanobrevibacter	R.faecis sp.	microbe
DMI	L.salivarius sp.	R.faecis sp.	microbe
DMI	L.ruminis sp.	R.faecis sp.	microbe
DMI	Roseburia	R.faecis sp.	microbe
DMI	Lachnobacterium	R.faecis sp.	microbe
DMI	R.faecis sp.	R.faecis sp.	microbe
DMI	Butyrivibrio	R.faecis sp.	microbe
ADG	CW040	R.faecis sp.	microbe
RFI	Planctomycetia	Fibrobacter	microbe
RFI	Planctomycetes	Fibrobacter	microbe
RFI	Pirellulales	Fibrobacter	microbe
RFI	Methanobrevibacter	Fibrobacter	microbe
DMI	L.salivarius sp.	Fibrobacter	microbe
DMI	Roseburia	Fibrobacter	microbe
DMI	R.faecis sp.	Fibrobacter	microbe
ADG	CW040	Fibrobacter	microbe
RFI	Planctomycetia	Fibrobacterales	microbe
RFI	Planctomycetes	Fibrobacterales	microbe
RFI	Pirellulales	Fibrobacterales	microbe
RFI	Methanobrevibacter	Fibrobacterales	microbe
DMI	L.salivarius sp.	Fibrobacterales	microbe
DMI	Roseburia	Fibrobacterales	microbe
DMI	R.faecis sp.	Fibrobacterales	microbe
ADG	CW040	Fibrobacterales	microbe
RFI	Planctomycetia	Fibrobacteres	microbe
RFI	Planctomycetes	Fibrobacteres	microbe
RFI	Pirellulales	Fibrobacteres	microbe
RFI	Methanobrevibacter	Fibrobacteres	microbe
DMI	L.salivarius sp.	Fibrobacteres	microbe
DMI	Roseburia	Fibrobacteres	microbe
DMI	R.faecis sp.	Fibrobacteres	microbe
ADG	CW040	Fibrobacteres	microbe
RFI	Planctomycetia	Fibrobacteria	microbe
RFI	Planctomycetes	Fibrobacteria	microbe
RFI	Pirellulales	Fibrobacteria	microbe
RFI	Methanobrevibacter	Fibrobacteria	microbe
DMI	L.salivarius sp.	Fibrobacteria	microbe
DMI	Roseburia	Fibrobacteria	microbe
DMI	R.faecis sp.	Fibrobacteria	microbe
ADG	CW040	Fibrobacteria	microbe
DMI	Lachnobacterium	Firmicutes	microbe
DMI	Butyrivibrio	Firmicutes	microbe
RFI	Planctomycetes	R.flavefaciens sp.	microbe
DMI	L.salivarius sp.	R.flavefaciens sp.	microbe
DMI	L.ruminis sp.	R.flavefaciens sp.	microbe
DMI	Butyrivibrio	R.flavefaciens sp.	microbe
RFI	Synergistales	Gammaproteobacteria	microbe
RFI	Synergistetes	Gammaproteobacteria	microbe
RFI	Synergistia	Gammaproteobacteria	microbe
RFI	Planctomycetia	Gammaproteobacteria	microbe
RFI	Planctomycetes	Gammaproteobacteria	microbe
RFI	Pirellulales	Gammaproteobacteria	microbe
RFI	Methanobrevibacter	Gammaproteobacteria	microbe
ADG	CW040	Gammaproteobacteria	microbe
RFI	Synergistales	GMD14H09	microbe
RFI	Synergistetes	GMD14H09	microbe
RFI	Synergistia	GMD14H09	microbe
RFI	Planctomycetia	GMD14H09	microbe
RFI	Planctomycetes	GMD14H09	microbe
RFI	Pirellulales	GMD14H09	microbe
RFI	Methanobrevibacter	GMD14H09	microbe
DMI	L.salivarius sp.	GMD14H09	microbe
DMI	Roseburia	GMD14H09	microbe
DMI	R.faecis sp.	GMD14H09	microbe
RFI	Planctomycetia	I025	microbe
RFI	Planctomycetes	I025	microbe
RFI	Pirellulales	I025	microbe
RFI	Methanobrevibacter	I025	microbe
DMI	Lachnobacterium	Lachnobacterium	microbe
DMI	R.faecis sp.	Lachnobacterium	microbe
DMI	S.copri sp.	Lachnobacterium	microbe
RFI	Methanobrevibacter	Lachnospira	microbe
DMI	Roseburia	Lachnospira	microbe
RFI	Methanobrevibacter	Lactobacillus	microbe
DMI	L.salivarius sp.	Lactobacillus	microbe
DMI	L.ruminis sp.	Lactobacillus	microbe
ADG	CW040	Lactobacillus	microbe
RFI	Planctomycetia	Lentisphaerae	microbe
RFI	Planctomycetes	Lentisphaerae	microbe
RFI	Pirellulales	Lentisphaerae	microbe
DMI	L.salivarius sp.	Lentisphaerae	microbe
DMI	Roseburia	Lentisphaerae	microbe
DMI	R.faecis sp.	Lentisphaerae	microbe
ADG	CW040	Lentisphaerae	microbe
DMI	L.salivarius sp.	S.luteciae sp.	microbe
DMI	Roseburia	S.luteciae sp.	microbe
DMI	R.faecis sp.	S.luteciae sp.	microbe
ADG	CW040	S.luteciae sp.	microbe
RFI	Methanobrevibacter	Megasphaera	microbe
DMI	Succinivibrio	Megasphaera	microbe
DMI	L.ruminis sp.	Megasphaera	microbe
DMI	Roseburia	Megasphaera	microbe
DMI	R.faecis sp.	Megasphaera	microbe
ADG	CW040	Megasphaera	microbe
RFI	Planctomycetia	Methanobacteria	microbe
RFI	Planctomycetes	Methanobacteria	microbe
RFI	Pirellulales	Methanobacteria	microbe
RFI	Methanobrevibacter	Methanobacteria	microbe
DMI	L.salivarius sp.	Methanobacteria	microbe
DMI	L.ruminis sp.	Methanobacteria	microbe
DMI	Roseburia	Methanobacteria	microbe
DMI	R.faecis sp.	Methanobacteria	microbe
ADG	CW040	Methanobacteria	microbe
RFI	Planctomycetia	Methanobacteriales	microbe
RFI	Planctomycetes	Methanobacteriales	microbe
RFI	Pirellulales	Methanobacteriales	microbe
RFI	Methanobrevibacter	Methanobacteriales	microbe
DMI	L.salivarius sp.	Methanobacteriales	microbe
DMI	L.ruminis sp.	Methanobacteriales	microbe
DMI	Roseburia	Methanobacteriales	microbe
DMI	R.faecis sp.	Methanobacteriales	microbe
ADG	CW040	Methanobacteriales	microbe
RFI	Synergistales	Methanobrevibacter	microbe
RFI	Synergistetes	Methanobrevibacter	microbe
RFI	Synergistia	Methanobrevibacter	microbe
RFI	Planctomycetia	Methanobrevibacter	microbe
RFI	Planctomycetes	Methanobrevibacter	microbe
RFI	Pirellulales	Methanobrevibacter	microbe
RFI	Methanobrevibacter	Methanobrevibacter	microbe
DMI	L.salivarius sp.	Methanobrevibacter	microbe
DMI	L.ruminis sp.	Methanobrevibacter	microbe
DMI	Roseburia	Methanobrevibacter	microbe
DMI	R.faecis sp.	Methanobrevibacter	microbe
DMI	Butyrivibrio	Methanobrevibacter	microbe
ADG	Succiniclasticum	Methanobrevibacter	microbe
DMI	L.salivarius sp.	Methanosphaera	microbe
DMI	Roseburia	Methanosphaera	microbe
DMI	R.faecis sp.	Methanosphaera	microbe
DMI	S.copri sp.	Methanosphaera	microbe
ADG	CW040	Methanosphaera	microbe
RFI	Methanobrevibacter	Mitsuokella	microbe
DMI	Roseburia	Mitsuokella	microbe
DMI	R.faecis sp.	Mitsuokella	microbe
ADG	CW040	Mitsuokella	microbe
RFI	Planctomycetia	Mogibacterium	microbe
RFI	Planctomycetes	Mogibacterium	microbe
RFI	Pirellulales	Mogibacterium	microbe
RFI	Methanobrevibacter	Mogibacterium	microbe
DMI	L.salivarius sp.	Mogibacterium	microbe
DMI	Roseburia	Mogibacterium	microbe
DMI	R.faecis sp.	Mogibacterium	microbe
DMI	Butyrivibrio	Mogibacterium	microbe
ADG	CW040	Mogibacterium	microbe
RFI	Planctomycetes	Mollicutes	microbe
DMI	L.salivarius sp.	Mollicutes	microbe
DMI	L.ruminis sp.	Mollicutes	microbe
DMI	Roseburia	Mollicutes	microbe
DMI	R.faecis sp.	Mollicutes	microbe
ADG	CW040	Mollicutes	microbe
RFI	Synergistales	Moryella	microbe
RFI	Synergistetes	Moryella	microbe
RFI	Synergistia	Moryella	microbe
RFI	Pyramidobacter	Moryella	microbe
RFI	Planctomycetia	Moryella	microbe
RFI	Planctomycetes	Moryella	microbe
RFI	Pirellulales	Moryella	microbe
RFI	Methanobrevibacter	Moryella	microbe
DMI	L.salivarius sp.	Moryella	microbe
DMI	Roseburia	Moryella	microbe
DMI	R.faecis sp.	Moryella	microbe
DMI	Butyrivibrio	Moryella	microbe
ADG	Succiniclasticum	Moryella	microbe
RFI	Methanobrevibacter	L.mucosae sp.	microbe
DMI	L.salivarius sp.	L.mucosae sp.	microbe
DMI	Roseburia	L.mucosae sp.	microbe
DMI	R.faecis sp.	L.mucosae sp.	microbe
DMI	Butyrivibrio	L.mucosae sp.	microbe
ADG	CW040	L.mucosae sp.	microbe
DMI	Succinivibrio	Olsenella	microbe
DMI	Roseburia	Olsenella	microbe
DMI	R.faecis sp.	Olsenella	microbe
ADG	CW040	Olsenella	microbe
DMI	Roseburia	Oribacterium	microbe
DMI	R.faecis sp.	Oribacterium	microbe
ADG	D.D168 sp.	Oribacterium	microbe
ADG	Desulfovibrio	Oribacterium	microbe
RFI	Synergistales	Oscillospira	microbe
RFI	Synergistetes	Oscillospira	microbe
RFI	Synergistia	Oscillospira	microbe
RFI	Pyramidobacter	Oscillospira	microbe
RFI	Planctomycetia	Oscillospira	microbe
RFI	Planctomycetes	Oscillospira	microbe
RFI	Pirellulales	Oscillospira	microbe
RFI	Methanobrevibacter	Oscillospira	microbe
RFI	Planctomycetia	B.p-1630-c5 sp.	microbe
RFI	Planctomycetes	B.p-1630-c5 sp.	microbe
RFI	Pirellulales	B.p-1630-c5 sp.	microbe
RFI	Methanobrevibacter	B.p-1630-c5 sp.	microbe
DMI	L.ruminis sp.	B.p-1630-c5 sp.	microbe
DMI	Roseburia	B.p-1630-c5 sp.	microbe
DMI	R.faecis sp.	B.p-1630-c5 sp.	microbe
DMI	C.aminophilum sp.	B.p-1630-c5 sp.	microbe
ADG	CW040	B.p-1630-c5 sp.	microbe
RFI	Planctomycetia	S.p-3329-23G2 sp.	microbe
RFI	Planctomycetes	S.p-3329-23G2 sp.	microbe
RFI	Pirellulales	S.p-3329-23G2 sp.	microbe
RFI	Methanobrevibacter	S.p-3329-23G2 sp.	microbe
DMI	Roseburia	S.p-3329-23G2 sp.	microbe
DMI	R.faecis sp.	S.p-3329-23G2 sp.	microbe
DMI	Butyrivibrio	S.p-3329-23G2 sp.	microbe
ADG	CW040	S.p-3329-23G2 sp.	microbe
RFI	Methanobrevibacter	p-75-a5	microbe
RFI	Synergistales	Pirellulales	microbe
RFI	Synergistetes	Pirellulales	microbe
RFI	Synergistia	Pirellulales	microbe
RFI	Pyramidobacter	Pirellulales	microbe
RFI	Planctomycetia	Pirellulales	microbe
RFI	Planctomycetes	Pirellulales	microbe
RFI	Pirellulales	Pirellulales	microbe
RFI	Methanobrevibacter	Pirellulales	microbe
DMI	L.salivarius sp.	Pirellulales	microbe
DMI	Butyrivibrio	Pirellulales	microbe
ADG	Succiniclasticum	Pirellulales	microbe
RFI	Synergistales	Planctomycetes	microbe
RFI	Synergistetes	Planctomycetes	microbe
RFI	Synergistia	Planctomycetes	microbe
RFI	Pyramidobacter	Planctomycetes	microbe
RFI	Planctomycetia	Planctomycetes	microbe
RFI	Planctomycetes	Planctomycetes	microbe
RFI	Pirellulales	Planctomycetes	microbe
RFI	Methanobrevibacter	Planctomycetes	microbe
DMI	L.salivarius sp.	Planctomycetes	microbe
DMI	R.faecis sp.	Planctomycetes	microbe
DMI	Butyrivibrio	Planctomycetes	microbe
ADG	Succiniclasticum	Planctomycetes	microbe
RFI	Synergistales	Planctomycetia	microbe
RFI	Synergistetes	Planctomycetia	microbe
RFI	Synergistia	Planctomycetia	microbe
RFI	Pyramidobacter	Planctomycetia	microbe
RFI	Planctomycetia	Planctomycetia	microbe
RFI	Planctomycetes	Planctomycetia	microbe
RFI	Pirellulales	Planctomycetia	microbe
RFI	Methanobrevibacter	Planctomycetia	microbe
DMI	L.salivarius sp.	Planctomycetia	microbe
DMI	Butyrivibrio	Planctomycetia	microbe
ADG	Succiniclasticum	Planctomycetia	microbe
DMI	Prevotella	Prevotella	microbe
RFI	Synergistales	Proteobacteria	microbe
RFI	Synergistetes	Proteobacteria	microbe
RFI	Synergistia	Proteobacteria	microbe
RFI	Planctomycetia	Proteobacteria	microbe
RFI	Planctomycetes	Proteobacteria	microbe
RFI	Pirellulales	Proteobacteria	microbe
RFI	Methanobrevibacter	Proteobacteria	microbe
ADG	CW040	Proteobacteria	microbe
DMI	L.salivarius sp.	Pseudobutyrivibrio	microbe
DMI	Roseburia	Pseudobutyrivibrio	microbe
DMI	R.faecis sp.	Pseudobutyrivibrio	microbe
DMI	S.copri sp.	Pseudobutyrivibrio	microbe
ADG	CW040	Pseudobutyrivibrio	microbe
RFI	Planctomycetes	Pseudoramibacter	microbe
RFI	Methanobrevibacter	Pseudoramibacter	microbe
DMI	L.salivarius sp.	Pseudoramibacter	microbe
DMI	Roseburia	Pseudoramibacter	microbe
DMI	R.faecis sp.	Pseudoramibacter	microbe
DMI	Butyrivibrio	Pseudoramibacter	microbe
ADG	CW040	Pseudoramibacter	microbe
RFI	Synergistales	Pyramidobacter	microbe
RFI	Synergistetes	Pyramidobacter	microbe
RFI	Synergistia	Pyramidobacter	microbe
RFI	Pyramidobacter	Pyramidobacter	microbe
RFI	Planctomycetia	Pyramidobacter	microbe
RFI	Planctomycetes	Pyramidobacter	microbe
RFI	Pirellulales	Pyramidobacter	microbe
DMI	Succinivibrio	Pyramidobacter	microbe
DMI	Butyrivibrio	Pyramidobacter	microbe
ADG	Succiniclasticum	Pyramidobacter	microbe
RFI	Planctomycetia	RF32	microbe
RFI	Planctomycetes	RF32	microbe
RFI	Pirellulales	RF32	microbe
RFI	Methanobrevibacter	RF32	microbe
DMI	L.salivarius sp.	RF32	microbe
DMI	L.salivarius sp.	RF39	microbe
ADG	CW040	RF39	microbe
RFI	Methanobrevibacter	RFN20	microbe
DMI	L.salivarius sp.	RFN20	microbe
DMI	Roseburia	RFN20	microbe
DMI	R.faecis sp.	RFN20	microbe
ADG	CW040	RFN20	microbe
RFI	Synergistales	Rickettsiales	microbe
RFI	Synergistetes	Rickettsiales	microbe
RFI	Synergistia	Rickettsiales	microbe
RFI	Pyramidobacter	Rickettsiales	microbe
RFI	Planctomycetia	Rickettsiales	microbe
RFI	Planctomycetes	Rickettsiales	microbe
RFI	Pirellulales	Rickettsiales	microbe
RFI	Methanobrevibacter	Rickettsiales	microbe
DMI	L.salivarius sp.	Rickettsiales	microbe
DMI	Butyrivibrio	Rickettsiales	microbe
RFI	Methanobrevibacter	Roseburia	microbe
DMI	L.salivarius sp.	Roseburia	microbe
DMI	Roseburia	Roseburia	microbe
DMI	R.faecis sp.	Roseburia	microbe
DMI	S.copri sp.	Roseburia	microbe
DMI	Butyrivibrio	Roseburia	microbe
ADG	CW040	Roseburia	microbe
RFI	Methanobrevibacter	S.ruminantium sp.	microbe
DMI	L.salivarius sp.	S.ruminantium sp.	microbe
DMI	Roseburia	S.ruminantium sp.	microbe
DMI	R.faecis sp.	S.ruminantium sp.	microbe
ADG	CW040	S.ruminantium sp.	microbe
RFI	Planctomycetia	P.ruminicola sp.	microbe
RFI	Planctomycetes	P.ruminicola sp.	microbe
RFI	Pirellulales	P.ruminicola sp.	microbe
RFI	Methanobrevibacter	P.ruminicola sp.	microbe
DMI	L.salivarius sp.	P.ruminicola sp.	microbe
DMI	Roseburia	P.ruminicola sp.	microbe
DMI	R.faecis sp.	P.ruminicola sp.	microbe
ADG	CW040	P.ruminicola sp.	microbe
RFI	Methanobrevibacter	L.ruminis sp.	microbe
DMI	L.ruminis sp.	L.ruminis sp.	microbe
DMI	R.faecis sp.	L.ruminis sp.	microbe
RFI	Synergistales	Ruminococcus	microbe
RFI	Synergistetes	Ruminococcus	microbe
RFI	Synergistia	Ruminococcus	microbe
RFI	Pyramidobacter	Ruminococcus	microbe
RFI	Planctomycetia	Ruminococcus	microbe
RFI	Planctomycetes	Ruminococcus	microbe
RFI	Pirellulales	Ruminococcus	microbe
RFI	Methanobrevibacter	Ruminococcus	microbe
RFI	Planctomycetia	L.salivarius sp.	microbe
RFI	Planctomycetes	L.salivarius sp.	microbe
RFI	Pirellulales	L.salivarius sp.	microbe
RFI	Methanobrevibacter	L.salivarius sp.	microbe
DMI	L.salivarius sp.	L.salivarius sp.	microbe
DMI	Roseburia	L.salivarius sp.	microbe
DMI	R.faecis sp.	L.salivarius sp.	microbe
DMI	Butyrivibrio	L.salivarius sp.	microbe
ADG	CW040	L.salivarius sp.	microbe
RFI	Planctomycetia	Schwartzia	microbe
RFI	Planctomycetes	Schwartzia	microbe
RFI	Pirellulales	Schwartzia	microbe
DMI	Roseburia	Schwartzia	microbe
ADG	Succiniclasticum	Schwartzia	microbe
RFI	Methanobrevibacter	Selenomonas	microbe
DMI	L.salivarius sp.	Selenomonas	microbe
DMI	Roseburia	Selenomonas	microbe
DMI	R.faecis sp.	Selenomonas	microbe
DMI	S.copri sp.	Selenomonas	microbe
ADG	CW040	Selenomonas	microbe
DMI	Succinivibrio	Sharpea	microbe
RFI	Planctomycetia	SHD-231	microbe
RFI	Planctomycetes	SHD-231	microbe
RFI	Pirellulales	SHD-231	microbe
RFI	Methanobrevibacter	SHD-231	microbe
DMI	L.salivarius sp.	SHD-231	microbe
DMI	Roseburia	SHD-231	microbe
DMI	R.faecis sp.	SHD-231	microbe
RFI	Planctomycetia	Shuttleworthia	microbe
RFI	Planctomycetes	Shuttleworthia	microbe
RFI	Pirellulales	Shuttleworthia	microbe
RFI	Methanobrevibacter	Shuttleworthia	microbe
DMI	L.salivarius sp.	Shuttleworthia	microbe
DMI	Roseburia	Shuttleworthia	microbe
DMI	R.faecis sp.	Shuttleworthia	microbe
ADG	Succiniclasticum	Shuttleworthia	microbe
RFI	Synergistales	Spirochaetales	microbe
RFI	Synergistetes	Spirochaetales	microbe
RFI	Synergistia	Spirochaetales	microbe
RFI	Pyramidobacter	Spirochaetales	microbe
RFI	Planctomycetia	Spirochaetales	microbe
RFI	Planctomycetes	Spirochaetales	microbe
RFI	Pirellulales	Spirochaetales	microbe
RFI	Synergistales	Spirochaetes-class	microbe
RFI	Synergistetes	Spirochaetes-class	microbe
RFI	Synergistia	Spirochaetes-class	microbe
RFI	Pyramidobacter	Spirochaetes-class	microbe
RFI	Planctomycetia	Spirochaetes-class	microbe
RFI	Planctomycetes	Spirochaetes-class	microbe
RFI	Pirellulales	Spirochaetes-class	microbe
RFI	Methanobrevibacter	Spirochaetes-class	microbe
RFI	Synergistales	Spirochaetes-phylum	microbe
RFI	Synergistetes	Spirochaetes-phylum	microbe
RFI	Synergistia	Spirochaetes-phylum	microbe
RFI	Pyramidobacter	Spirochaetes-phylum	microbe
RFI	Planctomycetia	Spirochaetes-phylum	microbe
RFI	Planctomycetes	Spirochaetes-phylum	microbe
RFI	Pirellulales	Spirochaetes-phylum	microbe
RFI	Methanobrevibacter	Spirochaetes-phylum	microbe
DMI	L.salivarius sp.	SR1	microbe
DMI	Roseburia	SR1	microbe
DMI	R.faecis sp.	SR1	microbe
ADG	CW040	SR1	microbe
DMI	L.salivarius sp.	Streptococcus	microbe
DMI	Roseburia	Streptococcus	microbe
DMI	R.faecis sp.	Streptococcus	microbe
ADG	CW040	Streptococcus	microbe
RFI	Synergistales	Succiniclasticum	microbe
RFI	Synergistetes	Succiniclasticum	microbe
RFI	Synergistia	Succiniclasticum	microbe
RFI	Pyramidobacter	Succiniclasticum	microbe
RFI	Planctomycetia	Succiniclasticum	microbe
RFI	Planctomycetes	Succiniclasticum	microbe
RFI	Pirellulales	Succiniclasticum	microbe
RFI	Methanobrevibacter	Succiniclasticum	microbe
ADG	Succiniclasticum	Succiniclasticum	microbe
RFI	Synergistales	Succinivibrio	microbe
RFI	Synergistetes	Succinivibrio	microbe
RFI	Synergistia	Succinivibrio	microbe
RFI	Pyramidobacter	Succinivibrio	microbe
DMI	Succinivibrio	Succinivibrio	microbe
DMI	S.copri sp.	Succinivibrio	microbe
ADG	D.D168 sp.	Succinivibrio	microbe
RFI	Planctomycetia	F.succinogenes sp.	microbe
RFI	Planctomycetes	F.succinogenes sp.	microbe
RFI	Pirellulales	F.succinogenes sp.	microbe
RFI	Methanobrevibacter	F.succinogenes sp.	microbe
DMI	L.salivarius sp.	F.succinogenes sp.	microbe
DMI	Roseburia	F.succinogenes sp.	microbe
DMI	R.faecis sp.	F.succinogenes sp.	microbe
ADG	CW040	F.succinogenes sp.	microbe
DMI	Roseburia	Sutterella	microbe
DMI	R.faecis sp.	Sutterella	microbe
RFI	Synergistales	Synergistales	microbe
RFI	Synergistetes	Synergistales	microbe
RFI	Synergistia	Synergistales	microbe
RFI	Pyramidobacter	Synergistales	microbe
RFI	Planctomycetia	Synergistales	microbe
RFI	Planctomycetes	Synergistales	microbe
RFI	Pirellulales	Synergistales	microbe
RFI	Methanobrevibacter	Synergistales	microbe
DMI	Succinivibrio	Synergistales	microbe
DMI	Butyrivibrio	Synergistales	microbe
ADG	Succiniclasticum	Synergistales	microbe
RFI	Synergistales	Synergistetes	microbe
RFI	Synergistetes	Synergistetes	microbe
RFI	Synergistia	Synergistetes	microbe
RFI	Pyramidobacter	Synergistetes	microbe
RFI	Planctomycetia	Synergistetes	microbe
RFI	Planctomycetes	Synergistetes	microbe
RFI	Pirellulales	Synergistetes	microbe
RFI	Methanobrevibacter	Synergistetes	microbe
DMI	Succinivibrio	Synergistetes	microbe
DMI	Butyrivibrio	Synergistetes	microbe
ADG	Succiniclasticum	Synergistetes	microbe
RFI	Synergistales	Synergistia	microbe
RFI	Synergistetes	Synergistia	microbe
RFI	Synergistia	Synergistia	microbe
RFI	Pyramidobacter	Synergistia	microbe
RFI	Planctomycetia	Synergistia	microbe
RFI	Planctomycetes	Synergistia	microbe
RFI	Pirellulales	Synergistia	microbe
RFI	Methanobrevibacter	Synergistia	microbe
DMI	Succinivibrio	Synergistia	microbe
DMI	Butyrivibrio	Synergistia	microbe
ADG	Succiniclasticum	Synergistia	microbe
RFI	Planctomycetes	Tenericutes	microbe
DMI	L.salivarius sp.	Tenericutes	microbe
DMI	L.ruminis sp.	Tenericutes	microbe
DMI	Roseburia	Tenericutes	microbe
DMI	R.faecis sp.	Tenericutes	microbe
ADG	CW040	Tenericutes	microbe
RFI	Synergistales	Thermoplasmata	microbe
RFI	Synergistetes	Thermoplasmata	microbe
RFI	Synergistia	Thermoplasmata	microbe
RFI	Planctomycetia	Thermoplasmata	microbe
RFI	Pirellulales	Thermoplasmata	microbe
DMI	Succinivibrio	TM7	microbe
DMI	L.salivarius sp.	TM7	microbe
DMI	Roseburia	TM7	microbe
DMI	R.faecis sp.	TM7	microbe
DMI	C.aminophilum sp.	TM7	microbe
ADG	CW040	TM7	microbe
DMI	Succinivibrio	TM7-3	microbe
DMI	L.salivarius sp.	TM7-3	microbe
DMI	Roseburia	TM7-3	microbe
DMI	R.faecis sp.	TM7-3	microbe
DMI	C.aminophilum sp.	TM7-3	microbe
ADG	CW040	TM7-3	microbe
RFI	Synergistales	Treponema	microbe
RFI	Synergistetes	Treponema	microbe
RFI	Synergistia	Treponema	microbe
RFI	Pyramidobacter	Treponema	microbe
RFI	Planctomycetia	Treponema	microbe
RFI	Planctomycetes	Treponema	microbe
RFI	Pirellulales	Treponema	microbe
DMI	S.copri sp.	Turicibacter	microbe
DMI	S.copri sp.	Turicibacterales	microbe
DMI	Succinivibrio	O.umbonata sp.	microbe
DMI	Roseburia	O.umbonata sp.	microbe
DMI	R.faecis sp.	O.umbonata sp.	microbe
ADG	CW040	O.umbonata sp.	microbe
RFI	Planctomycetia	vadinCA11	microbe
RFI	Planctomycetes	vadinCA11	microbe
RFI	Pirellulales	vadinCA11	microbe
DMI	L.salivarius sp.	vadinCA11	microbe
DMI	Roseburia	vadinCA11	microbe
DMI	R.faecis sp.	vadinCA11	microbe
ADG	CW040	vadinCA11	microbe
RFI	Planctomycetia	Verruco-5	microbe
RFI	Planctomycetes	Verruco-5	microbe
RFI	Pirellulales	Verruco-5	microbe
DMI	L.salivarius sp.	Verruco-5	microbe
DMI	Roseburia	Verruco-5	microbe
DMI	R.faecis sp.	Verruco-5	microbe
ADG	CW040	Verruco-5	microbe
RFI	Planctomycetia	Verrucomicrobia	microbe
RFI	Planctomycetes	Verrucomicrobia	microbe
RFI	Pirellulales	Verrucomicrobia	microbe
DMI	L.salivarius sp.	Verrucomicrobia	microbe
DMI	Roseburia	Verrucomicrobia	microbe
DMI	R.faecis sp.	Verrucomicrobia	microbe
ADG	CW040	Verrucomicrobia	microbe
RFI	Planctomycetia	Victivallales	microbe
RFI	Planctomycetes	Victivallales	microbe
RFI	Pirellulales	Victivallales	microbe
DMI	L.salivarius sp.	Victivallales	microbe
DMI	Roseburia	Victivallales	microbe
DMI	R.faecis sp.	Victivallales	microbe
ADG	CW040	Victivallales	microbe
RFI	Planctomycetia	WCHB1-41	microbe
RFI	Planctomycetes	WCHB1-41	microbe
RFI	Pirellulales	WCHB1-41	microbe
DMI	L.salivarius sp.	WCHB1-41	microbe
DMI	Roseburia	WCHB1-41	microbe
DMI	R.faecis sp.	WCHB1-41	microbe
ADG	CW040	WCHB1-41	microbe
DMI	Roseburia	WPS-2	microbe
DMI	R.faecis sp.	WPS-2	microbe
ADG	CW040	WPS-2	microbe
RFI	Planctomycetia	YRC22	microbe
RFI	Planctomycetes	YRC22	microbe
RFI	Pirellulales	YRC22	microbe
RFI	Methanobrevibacter	YRC22	microbe
DMI	L.salivarius sp.	YRC22	microbe
DMI	Roseburia	YRC22	microbe
DMI	R.faecis sp.	YRC22	microbe
ADG	CW040	YRC22	microbe
ADG	CW040	YS2	microbe
DMI	Lachnobacterium	MAGED1	Gene
DMI	Butyrivibrio	MAGED1	Gene
ADG	CW040	MAGT1	Gene
DMI	Roseburia	MAIP1	Gene
ADG	CW040	MAIP1	Gene
RFI	Planctomycetia	MAMDC2	Gene
RFI	Planctomycetes	MAMDC2	Gene
RFI	Pirellulales	MAMDC2	Gene
DMI	S.copri sp.	MAP1B	Gene
DMI	Prevotella	MAP1LC3A	Gene
RFI	Methanobrevibacter	MAP2K6	Gene
DMI	L.salivarius sp.	MAP2K6	Gene
DMI	L.ruminis sp.	MAP2K6	Gene
DMI	Roseburia	MAP2K6	Gene
DMI	Lachnobacterium	MAP2K6	Gene
DMI	R.faecis sp.	MAP2K6	Gene
DMI	S.copri sp.	MAP2K6	Gene
DMI	Butyrivibrio	MAP2K6	Gene
ADG	CW040	MAP2K6	Gene
RFI	Planctomycetia	MAP3K12	Gene
RFI	Planctomycetes	MAP3K12	Gene
RFI	Pirellulales	MAP3K12	Gene
RFI	Methanobrevibacter	MAP3K12	Gene
RFI	Planctomycetia	MAP4K4	Gene
RFI	Planctomycetes	MAP4K4	Gene
RFI	Pirellulales	MAP4K4	Gene
RFI	Methanobrevibacter	MAP4K4	Gene
DMI	Lachnobacterium	MAPK1IP1L	Gene
DMI	L.ruminis sp.	MARCKS	Gene
DMI	Roseburia	MARCKS	Gene
DMI	R.faecis sp.	MARCKS	Gene
DMI	C.aminophilum sp.	MATN2	Gene
RFI	Methanobrevibacter	MAU2	Gene
RFI	Planctomycetia	MAX	Gene
RFI	Planctomycetes	MAX	Gene
[truncated: 1,322 more rows]
